# Supplementary material for: Greek students’ attitudes, perception and knowledge regarding generic medicines in times of economic crisis: a cross-sectional study
Source: BMC Med Educ. 2018 Nov 15;18:262. doi: 10.1186/s12909-018-1379-8 (PMC6238271; doi:10.1186/s12909-018-1379-8)
Supplement: Supplementary file 1 — Dataset. (XLSX 304 kb) [file 12909_2018_1379_MOESM1_ESM.xlsx]

## Sheet: Φύλλο1
id	sex	birthyear	marst	profst	progr	gendef	gendiffknow	geninfo	gensubstance	genpotency	gensafety	genstandard	genprice	genprodgr	gensafgr	genprodeu	brandsubstit	compsubstit	docsubstit	genuserelat	genusecost	brandtrust	gentrustgr	branddoctrust	gensusp	gencrisis	gensideeff	genknow	gendoc	genpharm	genworry	units	prof	gensatisf	gendiffsee	trust	knowledge	audit	quality	substitution	fiscal	age	x1	x2	x3	x4	x5	trustEFA	stateauditEFA
1	0	1973	1	1	0	2	2	3	1	3	3	3	1	3	3	2	3	1	3	2	2	2	3	2	3	3	3	1	0	0	2	5	3	3	3	-.5518717	.3810838	-.4322689	.2704981	.6289896	-.3428594	41	4754395	3009432	2005056	343273	-.1329528	2.25	2666667
2	0	1982	0	1	0	1	1	1	3	3	3	2	2	4	4	4	5	1	1	3	3	1	3	2	3	4	3	2	2	2	2	5	0			-.7786441	-.336317	.6016735	.1475982	-.8549643	.4703214	32	5016229	3918481	1379095	337465	1734399	2	4
3	0	1975	0	1	0	1	1	3	1	2	1	2	2	2	2	2	2	2	4	2	2	3	2	3	4	3	4	1	1	0	4	5	1	1	3	.9256074	-.5000164	-1351007	-1209136	143196	-.5178313	39	575462	2170464	1395419	2554156	-.8904386	3.5	2
4	0	1969	1	1	0	1	1	2	1	1	1	2	2	2	2	2	1	1	5	1	1	2	3	4	5	5	4	2	3	3	5	5	2		4	1303202	-.5051097	-137622	-1453225	2196598	-1120531	45	6504002	2356349	1299279	2819661	-1824521	3.75	2
5	0	1975	0	1	0	2	2	5	2	3	4	4	2	5	5	3	5	1	1	3	4	1	4	3	4	4	3	2	2	2	3	5	5			-.5119838	.4457938	1460415	1029484	-.8595082	.9610497	39	6099684	4884919	2099562	4184722	1665739	2.5	4333333
6	0	1978	0	0	0	2	2	3	2	2	2	2	3	3	3	3	2	1	3	4	2	4	3	5	5	4	3	2	2	2	4	0	5		4	1035379	.3973298	-.3836476	-.6896117	.9624388	.0602843	36	7029627	3208659	2340131	3148791	-.2887754	4	3
7	1	1977	0	1	0	1	1	4	2	2	3	3	2	4	4	3	2	2	4	2	2	2	1	3	3	3	3	2	2	2	3	5	5		3	-.012948	-.4050314	.5186023	.0442618	1366194	-.1984595	37	5238508	4107491	1376304	3542089	-1101721	2.75	3666667
8	1	1977	1	0	0	1	1	4	1	5	5	5	2	5	4	4	4	1	2	5	4	1	3	1	4	4	3	2	2	2	1	5	0		1	-1601099	-.4091978	1067843	2058625	-.213709	1430326	37	4929219	4177871	.7603003	538195	.6498131	1.5	4333333
9	0	1965	1	1	0	1	1	1	1	3	3	3	4	5	5	3	5	1	1	5	5	2	3	3	5	2	3	1	3	3	3	5	0		3	-.2314491	-.4817629	1481809	.395834	-.8930391	1860002	49	5982209	4769194	1221621	3338909	1742637	2.75	4333333
10	0	1977	1	0	0	2	2	2	1	4	4	4	3	4	4	4	5	2	1	5	2	1	1	1	3	1	2	2	2	2	1	5	0		2	-1672542	.4063105	.6295043	1306906	-.9123397	.731057	37	4072381	3796391	1821613	3900624	165603	1.25	4
11	1	1978	1	1	0	2	2	3	2	2	4	4	2	4	4	4	3	1	2	3	3	2	2	3	3	2	3	2	2	2	2	5	4			-.5654653	.4489161	.6098015	.8389828	.1468608	.4762233	36	5094814	4077728	2178658	3822528	.3048427	2.5	4
12	0	1978	0	0	0	1	2	3	1	4	4	5	3	5	4	2	2	1	1	2	4	1	1	3	4	4	2	0	2	2	2	5	4		3	-1067662	.0652946	.9171324	1422163	-.068851	.9435141	36	5299864	4243027	1421894	484562	.1502919	2	3666667
13	0	1973	1	1	0	1	1	1	1	2	2	1	1	2	2	2	2	1	2	1	2	3	3	3	4	4	4	2	2	2	4	5	0		5	.859532	-.4879334	-1351868	-1029689	.5605497	-.7502961	41	58665	2155342	1336007	2825773	.1096605	3.5	2
14	0	1984	1	1	0	1	1	2	1	2	3	3	1	4	4	2	4	1	2	4	1	3	2	5	5	5	2	2	2	2	4	5	0		3	.5258637	-.4698011	.4583341	-.0780549	-.016679	-.338596	30	6910823	4067604	1093434	3919208	1072508	3.5	3333333
15	0	1959	1	1	0	1	1	4	1	5	4	4	5	5	5	4	3	1	3	5	2	1	3	2	4	3	2	2	3	3	2	5	2		2	-1163875	-.4364552	1533246	1376524	.5338574	1015015	55	514799	4789358	.9177072	4827213	-.2905005	1.75	4666667
16	0	1977	1	1	0	1	1	2	1	2	2	2	2	5	4	2	1	1	4	3	3	2	1	2	2	1	4	1	2	2	4	5	4			.4914692	-.5030307	.8501285	-.5934906	1633133	.2361967	37	4733428	4426398	1447888	2136147	-1519648	3	3666667
17	1	1971	0	1	0	1	1	1	1	1	1	1	1	5	4	2	5	2	1	1	1	5	5	5	5	5	5	2	2	2	5	5	0		5	2101106	-.5286985	.7914138	-1731334	-.6211296	-1041162	43	795292	4712104	1699216	2010726	2064897	5	3666667
18	0	1976	1	1	0	1	1	5	1	3	5	5	4	5	5	5	5	1	1	5	4	2	1	3	3	3	1	2	3	3	1	5	0		1	-153533	-.4246162	1626327	1807876	-.9458542	1739087	38	500482	4897512	.9694839	4683953	155015	1.75	5
19	0	1974	1	1	0	1	1	3	1	4	4	5	2	5	5	5	5	1	1	5	4	1	1	1	4	2	1	1	3	3	1	5	0	5	1	-1934257	-.4270789	1611226	1590483	-.9605482	1455334	40	4195496	4774493	.8550233	4202523	1562385	1	5
20	1	1981	0	1	0	1	1	4	2	3	3	3	1	4	4	2	5	2	1	4	2	1	3	2	1	1	3	1	0	0	1	5	4	5	3	-1133574	-.3861094	.4823906	.3752464	-.8567019	.1754429	33	3726369	3755868	1257318	3084227	176142	1.75	3333333
21	0	1972	1	1	0	1	1	4	1	4	5	5	5	5	5	5	5	1	1	5	2	1	1	1	5	5	3	2	2	2	2	5	0			-1261551	-.4170362	1610096	1852881	-.8954508	1150397	42	5857506	4859324	.8006846	5319441	1583811	1.75	5
22	1	1979	0	1	0	1	1	1	3	3	4	3	1	3	3	3	3	2	3	3	2	2	3	2	4	3	2	2	2	2	3	5	4		3	-.499648	-.3096632	-.3506458	.6349912	.6326725	-.106048	35	5145809	2936451	1277937	4565032	-.0641315	2.25	3
23	1	1971	1	1	1	1	1	1	1	1	2	2	1	4	4	4	1	1	5	1	2	4	1	5	5	5	5	1	2	2	5	5	2		5	190741	-.5131138	.5360033	-1053408	2212443	-.7404041	43	7519326	4484074	1531793	3033609	-1827818	4.75	4
24	1	1978	0	1	0	1	1	2	1	4	3	5	3	4	2	2	1	1	3	1	2	2	1	5	4	4	5	2	2	2	5	5	2		5	120356	-.4496184	-.5186195	.4735395	1293272	-.2809092	36	7228726	2979578	1290165	5350904	-1042979	4.25	2666667
25	1	1975	1	1	1	1	2	4	1	3	4	3	4	5	5	4	4	1	2	3	3	2	2	3	4	4	4	2	2	2	3	5	3		3	-.0387088	.0325816	1509242	.7182591	-.1102302	.7996502	39	6382345	5001995	1716567	4049946	.7100756	3	4666667
26	1	1971	1	1	1	2	2	3	2	4	4	4	2	4	4	4	3	1	4	2	2	1	2	3	4	3	3	2	2	2	2	5	4		2	-.7399755	.4634272	.5983494	1112064	1051753	-.046997	43	5416341	4046537	2053876	4840436	-.7488115	2.25	4
27	0	1968	1	1	0	1	2	4	2	3	3	3	2	5	4	2	3	1	2	5	4	3	3	2	2	2	3	2	2	2	2	5	1			-.4571923	.0872043	.8976976	.4009898	.1119771	1133877	46	4781853	4215369	1859279	3003144	.3870829	2.5	3666667
28	0	1975	1	1	0	2	1	2	1	2	2	3	1	5	4	5	5	2	1	5	1	1	3	3	2	1	2	1	3	1	2	5	0	4	1	-.7536931	-.1388637	1022586	-.2079005	-.8346227	-.0810094	39	424069	4544702	1568394	2115965	1834659	2	4666667
29	1	1973	1	1	0	2	2	4	1	1	1	1	1	2	2	2	5	2	2	2	2	4	2	3	4	4	4	0	0	0	4	5	4			1089412	.3219002	-1368205	-1550062	-.2589653	-.6534701	41	6341978	2235417	2381158	1673816	1561191	3.75	2
30	1	1979	0	1	0	1	2	3	1	3	2	4	2	4	4	2	2	1	3	3	2	3	1	3	4	4	4	1	2	2	3	5	5		2	.3481607	.0193136	.4602883	-.0394468	.9353713	-.0583807	35	6070316	4025715	1710014	3445493	-.5118435	3.25	3333333
31	1	1972	1	1	0	2	3	3	2	2	3	3	1	4	4	3	5	2	2	2	2	1	4	1	2	2	2	2	2	2	1	5	5		3	-14462	.9390696	.5128013	.3529568	-.4282046	-.2061893	42	3742107	3978776	262797	2568916	1120777	1.25	3666667
32	0	1968	1	1	0	1	1	2	1	1	2	2	2	4	5	4	5	1	1	2	2	3	1	3	4	4	3	2	3	3	4	5	1			.5552568	-.5002927	1058082	-.7955398	-.7516895	-.1869405	46	6217113	4756018	1420767	2228168	1839721	3.25	4333333
33	1	1974	1	1	0	1	1	1	1	1	3	1	1	5	5	1	5	1	1	5	1	2	1	4	5	4	3	1	3	3	4	5	0	1	4	.473245	-.4941783	1281924	-.5734959	-.7563264	-.1457889	40	6460365	4912833	1123023	2691541	2075177	3.25	3666667
34	1	1967	2	1	1	1	1	1	1	2	2	2	4	4	4	4	1	1	5	2	2	1	1	4	4	4	4	2	2	2	2	5	2		2	-.0355744	-.4943109	.5663098	-.5334477	2057102	-.0264171	47	5398629	4261731	1216154	2970687	-2089675	2.75	4
35	1	1976	1	1	0	4	4	3	2	4	3	3	2	5	5	4	3	2	2	4	3	4	3	3	5	3	3	2	2	2	2	5	5		3	-.1866451	2087309	1478256	.6088293	.1402082	.5969008	38	6370072	5049422	4023963	3240303	.4463299	3	4666667
36	1	1983	1	1	0	4	3	5	4	4	4	4	4	1	1	4	2	2	1	1	1	1	3	4	1	1	1	0	2	0	1	5	5			-138543	178904	-2084965	1165179	-.0192537	-.4449059	31	4079892	1108344	362913	4865563	.279722	1.75	2
37	0	1972	1	1	0	1	1	2	1	1	2	1	1	4	4	5	1	1	2	3	1	2	2	4	4	4	4	2	2	2	3	5	4		3	.5176253	-.5036886	.5968361	-1029558	.7927167	-.6490546	42	5635721	4354832	1227345	2220657	-.3380084	3.25	4333333
38	1	1979	1	1	0	1	1	1	1	1	1	1	1	2	2	2	1	1	3	1	1	5	3	5	5	5	5	2	2	2	5	5	4		5	2204078	-.5180144	-1387052	-1828338	137489	-129812	35	7407185	2405754	1547325	253313	-.6341098	5	2
39	1	1987	1	1	0	4	4	5	4	2	5	5	2	4	4	2	5	2	1	4	2	1	3	1	2	2	3	2	2	2	1	0	5		3	-1562195	2274197	.4950187	1705852	-.8969554	.4038853	27	4487789	3845142	3998524	4061874	1683832	1.5	3333333
40	1	1975	1	1	0	1	1	3	1	1	2	2	1	3	3	3	3	0	1	2	1	1	4	5	5	5	3	1	0	0	5	0	5		3	.864656	-.4893682	-.406411	-.9478697	-.1501361	-.8382211	39	6675817	3254231	1148667	3083197	1081265	3.5	3
41	1	1966	1	1	0	4	4	4	4	4	4	4	2	2	4	3	4	0	2	4	4	2	2	4	2	2	3	1	0	0	2	0	3	2	2	-.5540021	2250013	-.2232134	1241759	-.1528695	.9416316	48	5717389	3028177	4209697	4417344	.8831316	2.75	3
42	0	1955	1	1	1	1	1	1	1	1	2	2	2	4	4	4	4	1	2	4	2	3	3	3	4	4	4	2	3	3	4	5	0		4	.7792227	-.503449	.5682105	-.8227912	-.0361442	.0603479	59	6305027	4203451	1350755	2310725	1015401	3.5	4
43	1	1976	1	1	0	2	2	4	1	1	2	3	1	2	2	2	5	2	1	3	2	2	3	4	4	3	4	2	2	2	4	5	4		3	.673436	.3531924	-1336163	-.6568723	-.7279187	-.3392349	38	6237265	2150071	2148216	2793093	2010774	3.5	2
44	1	1978	1	1	0	2	2	5	2	3	3	3	3	5	5	4	5	2	1	2	3	1	1	1	1	1	1	0	1	1	1	5	5			-1724812	.4403035	149266	.5990407	-.925703	.5707542	36	3375972	4881339	2258159	2538239	1452767	1	4666667
45	1	1964	1	1	1	1	1	2	1	2	2	2	1	3	3	2	3	2	1	2	2	3	2	3	4	2	4	2	2	2	4	5	1		4	.7718234	-.4865934	-.4481842	-.7637585	-.173096	-.4553461	50	5744995	304037	1386437	2715897	1044234	3.5	2666667
46	1	1977	0	1	0	1	1	1	1	5	5	3	2	3	3	3	1	1	3	4	2	1	1	4	5	5	2	2	2	2	3	5	0		1	-.5250767	-.4184474	-.3214011	1344122	1166623	.2636649	37	6029727	2899539	.7234503	6005327	-.9592955	2.5	3
47	1	1974	0	1	0	1	1	2	2	3	2	3	2	3	4	3	4	1	2	3	2	1	2	2	3	3	3	2	2	2	2	0	0		3	-.683908	-.4031697	.131547	-.1165408	-.1137839	.0113156	40	4641929	3494499	1240049	3095655	.8203687	2	3333333
48	0	1969	1	1	1	2	2	2	1	4	2	2	2	2	2	1	4	1	4	1	2	2	2	2	4	5	4	2	2	2	4	5	4			.4263639	.3621065	-1398719	-.4047667	.8683554	-.5675403	45	6171813	2004983	2128115	3578536	-.1024487	3	1666667
49	1	1978	1	1	0	2	2	2	2	2	3	3	4	4	4	4	5	1	1	4	3	3	3	4	4	2	3	2	2	2	2	0	5		3	-.1824237	.4221846	.6084247	.1961208	-.8435463	.8609741	36	5929653	4052497	2331648	319565	1801843	3	4
50	1	1975	1	1	0	1	1	1	1	1	2	3	1	3	2	2	4	1	1	1	1	5	5	5	5	5	5	0	2	2	5	1	4			1958938	-.4871857	-.9646118	-.9696776	-.3342071	-1072802	39	7892323	2760523	1520607	3423447	161917	5	2333333
51	1	1976	1	1	0	3	3	2	1	1	2	2	1	4	2	3	1	1	1	2	1	1	1	4	4	3	4	2	2	2	3	5	5		3	.2512194	1177714	-.52679	-.7350721	.3421808	-.8789232	38	5426759	3190098	2938897	2197493	.0940201	3	3
52	0	1979	0	0	0	1	1	4	1	2	1	1	1	3	3	2	1	1	5	1	1	4	3	4	5	5	5	2	2	2	4	2	1			1553738	-.5149266	-.4938945	-1532895	2211687	-1215786	35	6778215	3316394	1454051	2609376	-1754379	4.25	2666667
53	0	1986	0	0	0	2	2	3	2	2	2	2	3	4	4	4	3	1	3	2	3	2	3	4	4	3	4	1	1	1	4	0	5	2	4	.7138045	.3939287	.5672697	-.593392	.660216	.1953217	28	6382018	4208647	246041	2731996	-.0925507	3.5	4
54	1	1976	1	1	0	1	1	2	1	1	1	1	1	2	4	3	3	1	1	1	1	4	3	3	4	2	5	2	2	2	5	5	4		5	1667056	-.5173888	-.3272732	-1701363	-.0971464	-1121984	38	6278686	3368076	1645106	1711471	1148753	4.25	3
55	1	1970	1	1	0	1	2	3	2	2	2	3	4	4	3	3	4	2	2	2	3	2	2	3	4	4	4	1	1	0	3	5	4	3	4	.1713842	.0743074	.0298165	-.3359001	-.0868435	.3929845	44	6062892	3519745	194776	306383	.7621845	3	3333333
56	0	1982	0	1	0	2	1	4	1	2	2	4	1	4	5	4	5	1	1	1	1	4	2	3	4	2	2	1	2	2	3	5	0		3	.1131403	-.1346973	1050753	-.2044744	-.7414752	-.7655617	32	567055	4762802	1829723	2794821	177897	3	4333333
57	0	1969	1	1	0	1	1	1	1	1	1	2	1	4	4	3	1	1	2	5	4	3	1	4	5	5	5	2	2	2	5	5	2		5	1540432	-.5330998	.5174512	-1290381	.7836437	.6758543	45	7029731	4177795	131549	1984621	-.1879184	4.25	3666667
58	0	1974	3	1	0	1	1	2	1	1	1	1	2	4	5	4	5	2	3	5	1	5	1	5	5	5	5	2	3	3	4	5	0		5	1769748	-.5362138	103717	-1593246	.1987917	-.2470392	40	7799441	4879046	1541205	1905064	1214984	4.75	4333333
59	1	1975	2	1	0	2	2	3	1	2	3	3	1	1	1	2	5	0	1	2	1	3	3	4	5	2	3	2	2	2	5	5	5		3	.9022639	.3808898	-2228125	-.2338053	-.6712242	-.8784198	39	6641424	1130271	215797	3986605	2041639	3.75	1333333
60	0	1969	1	1	1	1	1	3	1	1	1	3	1	2	2	2	2	1	4	1	1	4	3	5	5	5	5	2	2	2	4	5	4		5	1614759	-.498506	-1373546	-131845	1512558	-1218099	45	7091627	240575	141808	3070872	-.7904855	4.5	2
61	0	1973	0	1	0	1	1	2	1	2	4	2	1	2	2	3	5	1	1	3	1	1	1	4	3	5	1	1	3	3	2	5	0		1	-.9007648	-.4333537	-1254592	.2726257	-.7977787	-.4851491	41	5026343	2080988	.8682346	4084293	1871753	2	2333333
62	1	1981	0	1	0	3	4	5	4	4	4	4	2	2	3	3	3	2	1	2	2	2	3	2	2	2	3	0	2	2	2	0	4			-.7839781	1929903	-.750581	1148891	-.2772189	-.121542	33	4968507	2482054	3779477	4492989	.8287314	2.25	2666667
63	1	1981	0	1	0	1	1	3	1	1	2	2	1	1	4	2	4	1	1	3	1	3	2	3	3	3	4	2	2	2	3	0	5		3	.4684126	-.4839191	-.743665	-.8831065	-.4529515	-.6616615	33	5432041	2773492	1285867	2404671	1596969	3.25	2333333
64	1	1980	0	1	0	1	1	1	1	2	2	3	1	2	2	3	1	1	4	3	2	2	3	4	4	5	5	1	2	3	4	0	2		3	.9760478	-.4809421	-127547	-.6037482	1711682	-.4240392	34	6369177	2272089	1163678	3596815	-1288692	3.75	2333333
65	0	1977	1	1	0	1	1	4	1	2	3	4	3	2	5	5	5	1	1	1	1	1	1	3	5	1	3	1	2	2	3	1	1	1	5	-.3115537	-.4501544	.3499217	.2410046	-.770304	-.4578707	37	5426262	3824342	1213387	3820458	1685383	2.5	4
66	1	1969	1	1	0	1	1	1	1	5	2	3	1	2	4	3	2	1	3	2	2	3	4	5	5	3	3	1	0	0	4	5	4	5	4	.773971	-.4686875	-.2706149	-.1234838	.9895237	-.4171661	45	6669223	3151283	1252897	4440147	-.3947282	3.75	3
67	0	1975	1	1	0	1	1	1	1	1	1	1	1	4	4	4	5	1	1	3	2	5	1	5	5	2	5	1	3	3	5	5	0	1	5	2069737	-.5328559	.53821	-1680218	-.6571506	-.3654698	39	7473424	427978	1745931	175847	2143383	5	4
68	1	1956	1	1	1	2	2	4	2	2	5	4	2	4	4	5	4	1	2	2	2	1	2	2	4	2	1	1	1	0	2	5	0	5	2	-1368063	.4757791	.6662766	1336022	-.1448762	.064478	58	4608044	4094213	199023	4405292	.6266767	1.5	4333333
69	1	1972	1	1	0	1	1	3	1	4	4	4	2	3	3	3	3	2	1	3	2	2	3	2	2	1	3	2	2	2	2	0	3		3	-.7406709	-.4235201	-.3310261	1017844	-.270636	.1341846	42	437901	2854839	1114411	4431008	.8075564	2.25	3
70	0	1974	1	1	0	1	1	1	1	2	2	2	1	3	3	3	3	1	3	3	2	4	2	3	5	5	4	1	1	0	4	5	4	2	4	.985247	-.4924631	-.388492	-.7780644	.7169455	-.3396556	40	6681073	3196232	1299738	3022074	.132164	3.75	3
71	0	1984	0	1	0	1	2	3	1	2	3	5	1	5	5	4	3	2	4	2	2	2	3	3	3	4	2	2	2	2	2	5	5		3	-.6541908	.0404986	1472961	.6173086	1053923	-.1742327	30	5151831	518872	1613914	3616111	-.782469	2.25	4666667
72	0	1974	1	1	0	1	2	3	2	3	3	3	1	4	3	3	2	2	3	2	2	3	3	4	4	3	4	2	2	2	3	5	5			.465254	.0952447	.0158148	.1001554	.9645642	-.3769346	40	6125791	3545954	1900272	4034379	-.490977	3.5	3333333
73	0	1965	1	1	1	1	2	2	2	2	2	2	1	3	3	3	4	2	1	2	1	3	2	4	4	2	4	1	0	0	4	5	0	3	4	.9058012	.0743318	-.4068278	-.7794383	-.4208741	-.8256445	49	6249564	3127473	2048262	2943223	1534692	3.75	3
74	0	1962	1	1	0	1	1	1	1	1	2	2	1	3	3	1	4	1	1	2	1	4	2	3	4	5	4	1	0	0	5	0	5	1	4	1319627	-.4925164	-.5234007	-1032265	-.3907551	-.8620827	52	6792519	3123204	1395708	2675591	159348	4	2333333
75	1	1975	2	1	0	1	2	4	1	2	2	3	2	3	3	2	4	2	1	3	4	2	3	3	3	3	4	1	2	2	1	5	0		3	-.5190443	.0186809	-.4074513	-.2234337	-.5834981	.6782936	39	4854708	2957133	1689267	257411	1321656	2.5	2666667
76	1	1973	1	1	0	1	1	1	1	2	1	3	2	4	4	2	5	1	1	3	1	2	1	3	4	4	5	1	1	3	5	5	0		4	1139114	-.5018392	.4340906	-.9963492	-.6985819	-.4736043	41	6749162	4046309	1384299	251036	1957753	3.75	3333333
77	0	1952	0	1	1	1	1	1	1	2	2	2	1	3	3	3	5	1	1	3	1	3	1	2	3	4	3	1	3	3	3	5	0	1	4	.0787673	-.4771654	-.3921169	-.6631162	-.751016	-.5820634	62	5347782	308519	1252126	2516492	19333	2.75	3
78	0	1972	1	1	0	1	1	1	1	3	4	4	3	5	5	5	4	2	3	3	3	2	3	4	4	4	2	2	2	2	1	0	3		2	-.9728361	-.4456134	1575467	1043342	.2838884	.7427311	42	5519756	5097048	1062571	4401306	.1528148	2.25	5
79	0	1974	1	1	0	1	1	2	1	2	3	3	1	4	3	4	2	1	4	2	2	2	1	3	4	4	4	2	2	2	3	5	2		3	.2024303	-.467011	.0745838	-.02683	1391679	-.3795797	40	5664311	3688764	1183116	3641972	-1051358	3	3666667
80	1	1974	0	1	0	1	1	2	1	1	1	2	2	3	2	3	2	2	2	1	3	3	2	3	4	4	3	1	2	2	3	5	5		3	.3663242	-.5025733	-.8932083	-1224604	.4942616	-.2292274	40	5334248	2701776	1364158	2002446	-.0348865	3	2666667
81	1	1969	1	1	0	1	1	3	1	2	2	1	1	4	4	2	5	1	1	3	1	4	5	5	5	4	4	1	2	2	5	0	3		5	1590134	-.5052229	.4277515	-1089594	-.6620235	-.6391643	45	7555419	4095857	1464477	2843108	2126872	4.5	3333333
82	0	1976	1	1	0	1	1	2	1	3	2	4	4	5	5	4	5	1	1	5	2	1	1	1	3	3	2	2	3	3	2	5	0		3	-1140558	-.4697872	1501902	.2637997	-.8980154	.8037135	38	4533939	4868652	1061179	2714995	1649296	1.5	4666667
83	1	1981	0	0	0	1	1	3	1	1	1	1	1	2	2	2	5	0	1	1	2	1	1	3	2	2	3	2	2	2	3	5	4			.014752	-.4956102	-1360219	-1437876	-.7574514	-.7099162	33	4393291	2102265	1381517	1539081	1846945	2.5	2
84	1	1970	1	1	0	2	3	4	1	2	2	2	2	4	2	3	3	2	2	2	2	2	3	4	4	2	4	1	3	2	3	1	3		3	.3836278	.8405576	-.5033275	-.5982493	.2285129	-.3543651	44	5748711	306615	2726301	2571146	.4398448	3.25	3
85	1	1978	1	1	0	1	1	1	2	5	5	5	2	5	5	5	5	0	1	5	5	1	1	1	3	1	3	1	3	3	3	5	0		1	-.9928648	-.3569328	1634741	2008131	-.9122754	1828789	36	5093005	4666587	118585	5126091	1594009	2	5
86	0	1982	0	1	0	1	1	4	1	4	5	5	2	4	4	4	1	1	5	4	4	2	1	4	4	4	2	1	2	2	4	5	2		2	-.0678532	-.4292395	.6531165	1640346	2038541	1025929	32	6315632	4021064	.9791241	5855013	-2076395	3	4
87	1	1980	0	1	0	3	2	4	1	2	3	2	1	3	4	3	2	1	2	2	1	1	2	1	3	3	3	2	2	2	2	0	4			-.8068925	.7077274	.0997174	-.0162366	.4489639	-.695102	34	4160025	3675008	2324015	2521855	-.0776231	1.75	3333333
88	0	1969	1	1	0	1	1	2	1	1	1	1	2	2	2	2	1	1	5	1	2	5	1	5	5	5	5	1	1	1	5	5	4	1	5	2219862	-.5246211	-1373732	-1783572	2234954	-.8389027	45	7477363	2420789	1605739	2590113	-1695792	5	2
89	1	1970	1	1	0	1	1	1	1	1	1	2	3	1	3	2	5	1	1	4	2	3	1	4	4	5	3	1	1	1	4	1	3	1	4	.7726984	-.5041079	-1226758	-129473	-.7469094	.0479351	44	6482808	2237191	1277495	2282658	2076911	3.5	2
90	1	1986	0	1	0	1	2	4	1	4	5	5	2	4	4	4	3	2	2	3	2	1	3	3	2	2	2	2	2	2	2	0	5			-1107273	.087662	.6295486	176361	.1436464	.2696653	28	4727921	3926932	146385	5218196	.1852375	2	4
91	0	1969	1	1	0	3	1	5	1	1	1	3	1	3	3	2	5	2	1	1	1	5	1	5	1	3	4	2	2	2	5	0	3			1806232	.1698561	-.4837509	-1283397	-.6290169	-1084012	45	6763829	3352761	2595616	194437	2014978	4.75	2666667
92	1	1970	0	1	0	3	3	4	2	4	3	3	2	5	4	4	4	1	2	2	2	2	3	3	2	4	3	2	2	2	3	5	5			-.1757527	1267151	.966857	.4718982	-.084114	-.09926	44	5858123	4534292	3197061	3493757	.740756	2.75	4333333
93	1	1968	1	1	0	1	1	4	2	4	3	3	1	3	4	3	5	1	1	1	1	2	3	4	3	2	3	1	1	1	2	2	3		1	-.3217154	-.3789693	.1212121	.2918562	-.754186	-.7402439	46	5338706	3516933	1381568	4221839	1775828	2.75	3333333
94	1	1968	1	1	0	1	1	4	2	4	3	3	1	3	4	3	5	1	1	1	1	2	3	4	3	2	3	1	1	1	2	2	3		1	-.3217154	-.3789693	.1212121	.2918562	-.754186	-.7402439	46	5338706	3516933	1381568	4221839	1775828	2.75	3333333
95	0	1985	0	1	0	1	1	1	1	1	3	3	1	2	2	2	1	1	5	1	3	4	2	3	5	5	5	1	2	2	5	0	2		4	1494328	-.4778914	-1328309	-.426262	2189965	-.4138856	29	6952812	2305835	1354448	3881355	-184641	4.25	2
96	1	1966	2	1	1	1	1	1	1	1	1	1	1	4	4	4	3	2	2	1	1	3	2	4	4	5	4	2	2	2	5	5	4			1436904	-.5220717	.5145845	-1623192	.323183	-1066284	48	675013	4385309	1513897	1889081	.5584171	4	4
97	0	1975	0	1	1	1	1	2	1	1	1	1	1	4	4	2	1	1	4	1	1	2	2	4	5	4	5	1	1	1	5	5	4	1	5	1524235	-.524981	.3932381	-1633485	1757772	-1145966	39	6544227	4279714	1426351	211444	-1318967	4	3333333
98	1	1977	2	1	0	2	2	3	1	3	3	4	2	5	5	2	4	1	1	4	2	1	2	1	2	1	2	1	2	2	2	5	0		4	-1208194	.3797399	1374563	.6935113	-.6079488	.3753543	37	3935659	4766205	1970007	2846957	1200989	1.5	4
99	1	1975	0	1	1	1	1	1	1	1	2	4	1	4	4	2	2	1	5	1	1	4	1	4	4	4	4	2	2	2	4	5	3		4	1151992	-.486833	.4235647	-.5532446	1916693	-1001993	39	6536578	4313105	1441337	326285	-146851	4	3333333
100	1	1977	0	1	0	2	2	3	2	2	2	2	2	4	4	4	4	2	1	2	2	1	3	3	3	3	2	1	0	0	1	0	4	5	2	-1041191	.4184148	.5614473	-.3432505	-.5845919	-.1450954	37	4385089	4109802	2169731	2251842	1247573	1.75	4
101	1	1974	1	1	1	1	1	2	1	3	3	3	1	5	5	2	1	2	5	1	1	3	1	3	4	4	4	1	2	2	4	5	3		4	.735913	-.4732041	1327782	.0379183	2158758	-.8624874	40	6230281	5111203	1314254	3910292	-2006011	3.5	4
102	1	1971	0	1	0	3	3	5	2	4	4	4	2	4	4	4	3	1	1	4	2	1	2	3	2	1	2	1	2	2	3	0	3		3	-.7074236	1293353	.6056966	1179511	-.2969556	.3199693	43	4977077	3932707	2990882	4103781	.8296333	2.25	4
103	0	1968	1	1	1	1	1	3	2	4	4	4	2	5	5	2	4	1	1	4	3	1	2	3	3	4	2	1	0	0	2	5	5	4	3	-1035522	-.3731043	140881	1187812	-.6042235	.8185164	46	5242421	4711471	1061388	4579934	1237456	2	4
104	1	1983	0	1	0	1	1	2	1	1	2	2	1	4	4	4	5	2	1	4	4	4	3	3	4	5	5	2	2	2	4	5	5		3	1105306	-.5107521	.5886709	-.8343095	-.7597215	.6631472	31	6904936	4183805	1448081	217965	2000903	4	4
105	0	1968	1	1	0	1	1	3	4	3	4	4	1	4	4	2	2	1	1	2	2	1	1	1	3	2	1	1	0	0	2	5	5		2	-1427898	-.2323659	.4863792	1019337	-.0384496	-.1008611	46	3823385	3748034	1315493	4392722	.2917787	1.25	3333333
106	0	1961	1	1	0	1	1	5	3	3	4	4	4	4	4	2	5	1	1	4	5	1	1	4	5	2	4	1	2	2	2	5	5			-.5116227	-.3212145	.5461975	1005329	-.8882161	1715806	53	6027149	3708262	1359301	4775949	1717381	2.75	3333333
107	1	1973	1	1	1	1	1	1	1	1	2	3	1	4	4	1	5	1	1	4	1	4	1	5	5	5	5	2	3	2	5	0	0		5	1732204	-.4985931	.3822944	-.8350242	-.657786	-.4528573	41	7944443	4101169	1374311	3105618	2164304	4.75	3
108	1	1980	1	1	1	1	2	3	1	2	2	2	3	4	4	4	4	1	2	1	2	2	4	3	4	5	3	2	2	2	2	5	3		4	-.2930011	.0098518	.5599802	-.4965187	-.0889921	-.2281414	34	559956	4204131	1744876	2626662	.7253909	2.5	4
109	0	1973	1	1	1	1	1	1	1	3	4	4	2	4	5	4	5	1	1	3	2	1	4	2	2	4	1	2	2	2	2	5	0	4	1	-1336642	-.4317397	1114093	1036926	-.866276	.2841323	41	4571211	4498936	.973017	3999737	1602001	1.5	4333333
110	0	1964	1	1	1	1	1	1	1	1	1	1	1	1	1	1	5	0	1	2	1	2	3	3	5	5	5	2	2	2	3	5	4		4	.6213319	-.4929639	-2316698	-1598236	-.6992826	-101512	50	5971461	1136753	1192645	2275686	2092556	3.25	1
111	0	1961	1	1	1	1	1	2	1	2	3	4	2	4	4	3	2	1	1	5	3	2	2	2	2	2	2	2	3	3	2	5	0			-.8318232	-.459491	.5608143	.4461939	-.0573488	.7998254	53	4127502	3913526	1056007	2982127	.4120561	2	3666667
112	1	1983	0	1	0	1	1	2	1	1	1	1	1	2	2	4	4	0	2	3	2	2	2	4	4	4	2	2	2	2	2	0	0		3	-.1816918	-.4990082	-1234902	-1367226	-.0746443	-.3917558	31	499742	2276602	1167966	1867269	1023691	2.5	2666667
113	0	1975	1	1	0	1	1	4	1	5	4	3	1	5	5	5	5	1	1	5	2	2	1	4	3	5	2	1	3	3	2	0	0	2	2	-.6944045	-.440549	1570504	1039695	-.8375044	.4809621	39	5959711	4928207	.9698749	4628774	1822164	2.5	5
114	0	1967	1	1	1	1	1	2	1	2	3	3	1	3	3	3	5	0	1	2	2	1	2	1	2	1	2	2	2	2	2	5	4		3	-1096861	-.4464935	-.363544	.1612858	-.8309962	-.234635	47	3583403	294507	1149694	2854368	1670662	1.5	3
115	1	1971	1	1	0	1	1	3	2	4	4	4	3	4	4	2	4	1	2	4	2	2	2	2	4	4	3	1	3	3	2	5	0	5	3	-.7544776	-.3682659	.5092471	1086123	-.12369	.4892136	43	5537414	3769162	1091564	4845111	.8029429	2.25	3333333
116	0	1975	1	1	0	1	1	2	2	4	4	4	1	5	5	5	4	1	1	5	5	1	1	1	4	1	1	2	2	2	1	5	0		3	-1892565	-.3728531	1611012	1404059	-.7011968	1638811	39	3860203	47221	1025676	3939786	1158979	1	5
117	1	1984	0	1	0	1	1	2	1	2	2	2	1	1	2	1	1	1	3	4	1	2	1	4	5	4	5	2	2	2	5	5	3		5	1342296	-.4851716	-1796151	-.9114273	1305344	-.687762	30	6614723	1647982	1111237	3536092	-.5962729	4	1333333
118	1	1971	2	1	1	1	1	1	5	5	5	5	5	5	5	5	5	1	1	5	5	1	1	1	4	1	1	1	3	0	1	5	0		1	-2088676	-.1569943	1650541	2241901	-1006642	2302598	43	4513364	4548955	1454526	5564987	147363	1	5
119	1	1984	0	1	0	1	1	2	1	2	2	2	1	1	2	1	1	1	3	4	1	2	1	4	5	4	5	2	2	2	5	5	3		5	1342296	-.4851716	-1796151	-.9114273	1305344	-.687762	30	6614723	1647982	1111237	3536092	-.5962729	4	1333333
120	1	1968	1	1	1	1	1	3	1	4	3	4	3	5	5	4	5	1	1	4	5	3	3	4	4	5	5	1	2	2	5	5	0		3	1107628	-.4809033	1534956	.4894772	-.786318	1523643	46	7904935	4953257	1401461	4239619	1805883	4.25	4666667
121	0	1970	0	1	0	1	1	4	1	4	4	4	2	4	4	3	5	2	1	5	2	1	3	2	5	1	1	2	2	2	1	5	0		1	-1708987	-.4222788	.5748831	124476	-.9014231	.6143615	44	4314799	3701325	.8006552	4453187	173195	1.25	3666667
122	0	1973	1	1	0	1	2	3	1	2	4	4	1	4	5	3	5	2	1	3	5	1	1	1	1	1	1	2	2	2	1	5	0		3	-1837798	.0544423	1080318	1090817	-.9533869	1232518	41	3208629	4349984	1581069	2933392	1499241	1	4
123	0	1971	1	1	0	1	1	4	1	5	5	5	1	2	2	2	5	1	2	4	4	1	2	3	4	2	1	2	2	2	1	5	5		2	-1708427	-.3882424	-1228321	1952444	-.4563356	.9783419	43	4561917	1668355	.7318084	596997	1206927	1.5	2
124	0	1979	1	1	2	3	2	5	2	4	4	4	2	4	4	4	3	2	2	3	2	1	2	3	3	3	2	0	2	2	2	5	5		2	-.9997424	.8024506	.6045614	1186209	.1386058	.1657201	35	5079367	4008275	2395732	4450873	.2850831	2	4
125	0	1965	0	1	0	1	1	1	1	4	4	4	4	5	5	2	5	1	1	3	2	1	2	4	5	4	2	1	2	2	2	0	0		1	-.892116	-.4359055	1401485	1136246	-.8524249	.5699005	49	602299	4777723	.9517223	4941435	1635728	2.25	4
126	1	1964	1	1	0	1	1	2	1	1	2	2	1	4	5	3	5	1	2	2	1	3	1	3	5	5	4	2	2	2	4	2	3		4	.8038926	-.4985782	.9811769	-.879002	-.2660798	-.7277806	50	6700069	4761796	1339914	2518627	1442774	3.5	4
127	1	1976	1	1	0	1	2	3	1	4	4	4	3	3	3	3	5	2	1	4	4	1	3	2	3	4	3	1	3	0	2	5	0	3	3	-1007608	.0651063	-.2991776	1177562	-.8879365	1191794	38	5257569	2798692	1444705	4521789	1663626	2	3
128	1	1975	1	0	0	1	1	1	1	3	4	3	1	4	4	4	2	1	2	2	1	1	1	3	5	5	2	2	2	2	2	5	5			-.8568562	-.4362481	.5829113	.6829398	.4583968	-.5318776	39	5288867	4101457	.8332751	449625	-.1182689	2	4
129	0	1979	1	1	0	1	1	3	1	3	3	3	2	5	5	4	5	1	1	4	2	3	1	3	5	3	3	2	2	2	4	5	1		3	.3548077	-.4737704	1487649	.1713934	-.7750992	.2976548	35	6560479	4981462	1260965	3575536	1870397	3.25	4666667
130	1	1969	1	1	0	1	1	4	1	1	3	3	1	3	3	3	4	2	2	2	2	3	2	4	4	4	5	2	2	2	4	1	0		3	1029875	-.4739429	-.3780895	-.3373811	.0200234	-.4153916	45	6715682	3241286	1353343	3517313	.9923071	4	3
131	0	1948	1	1	1	1	1	1	1	1	1	1	2	2	2	2	4	0	1	3	2	3	2	3	3	4	3	2	3	3	3	5	0		4	.368477	-.5040389	-1347183	-1457623	-.4875905	-.2761715	66	5285867	2123373	1324868	1673977	1545982	3	2
132	0	1973	1	1	0	1	1	1	1	1	1	1	1	2	2	3	2	1	1	1	1	4	2	5	4	3	5	1	0	0	5	5	0	3	4	196979	-.5137679	-1324161	-1793634	.2025212	-1226233	41	6793249	2369275	1603461	2216819	.7595402	4.75	2333333
133	0	1957	1	1	1	1	1	2	1	3	3	3	1	5	5	4	5	1	1	5	4	3	2	3	5	1	3	2	2	2	1	5	4		3	-.6756274	-.4705326	1516228	.4097884	-.8818722	1115716	57	5172599	4866778	1173068	3129636	1834245	2.5	4666667
134	1	1983	0	1	0	2	2	3	1	2	2	3	2	3	3	4	2	0	1	2	2	3	1	5	5	5	5	2	2	2	2	0	1		4	.5412575	.3506808	-.3294494	-.4476646	.0717537	-.304606	31	6659168	3336407	2113061	3231999	.5637628	3.75	3333333
135	0	1966	0	1	1	1	1	5	1	3	4	4	1	4	4	4	5	1	1	3	3	1	2	3	3	3	3	2	2	2	2	5	5		3	-.7933891	-.4356679	.6220201	.9417771	-.838385	.4405387	48	5136144	3966885	1047124	4235205	1689823	2.25	4
136	0	1979	1	1	0	1	1	4	2	4	4	4	2	4	4	4	5	1	2	5	4	1	2	2	4	2	1	2	2	2	2	5	0		2	-1394331	-.3692128	.653452	1261021	-.4772953	1304457	35	4710472	3754082	1042879	4501249	1192788	1.5	4
137	1	1980	0	1	0	2	3	5	4	4	4	4	1	3	2	2	2	2	4	2	2	3	4	4	3	2	4	2	2	2	4	5	5		3	.6476867	1084219	-.9213827	.8424959	1429593	-.4093994	34	6435314	2433603	3067094	5333704	-.9602515	3.75	2333333
138	0	1984	1	1	0	1	1	1	1	1	2	1	1	2	4	4	4	1	1	1	1	2	2	4	3	3	4	1	1	1	4	3	0	1	3	.8140696	-.4949482	-.2533217	-1151887	-.4198784	-1001801	30	5816383	3406632	1432219	2309695	1484943	3.5	3333333
139	0	1980	1	1	0	2	2	4	3	3	2	2	2	3	3	3	2	1	2	2	2	2	2	3	3	2	3	1	0	0	2	3	4	5	5	-.3031007	.4850187	-.3889002	-.3581778	.4582164	-.2892604	34	4772977	3037977	2403169	2930482	-.0321713	2.5	3
140	1	1973	2	1	0	2	2	3	2	3	3	3	2	4	3	2	2	1	2	1	2	3	3	4	4	4	3	2	2	2	4	0	5		3	.5664276	.4319968	-.0452414	.0971972	.5282226	-.4040752	41	649526	352735	2312668	402082	-.0432389	3.5	3
141	0	1975	1	1	0	3	3	4	1	3	3	4	2	3	2	3	3	1	4	2	2	2	2	4	2	4	3	2	2	2	3	0	4			.0188678	1214039	-.8726506	.4273323	1102258	-.2898889	39	5813124	2678765	2990538	3888327	-.6418588	3	2666667
142	1	1971	1	1	0	1	1	1	1	5	5	4	1	4	5	4	5	0	1	5	5	1	1	1	5	3	1	1	3	3	1	0	0	5	1	-201168	-.4135239	1178495	1943035	-.9695811	1696346	43	4560333	4185886	.706487	5006316	163597	1	4333333
143	1	1984	0	1	0	2	2	3	2	3	3	3	3	3	3	2	3	2	3	3	4	2	3	3	3	4	4	2	2	2	3	0	3		3	.0686012	.4283168	-.3970715	.265615	.6078745	.7846496	30	5895725	2967162	2237595	3730516	-.113345	3	2666667
144	1	1979	1	1	0	3	1	5	1	1	2	1	2	5	5	2	3	2	1	4	2	1	2	3	5	2	5	1	0	0	1	1	4			-.361069	.1680623	1334265	-.7563869	-.2954728	.1505383	35	4904461	5019901	194221	1516781	101409	2.5	4
145	1	1973	1	1	0	1	2	4	4	4	4	4	1	3	3	3	4	1	1	3	2	1	3	3	3	2	3	1	2	2	2	5	5		2	-.8020412	.2662351	-.3408401	1060203	-.5433715	-.0057365	41	5069063	2811353	188641	5058742	1336077	2.25	3
146	0	1966	1	1	0	2	2	2	2	2	3	3	4	2	2	2	3	1	2	4	4	3	2	4	4	4	4	2	2	2	3	1	3		3	.3929035	.424768	-1280602	.0538475	.1765969	1004466	48	6449986	203653	2235322	374769	.5176151	3.5	2
147	0	1983	0	1	0	1	1	1	1	2	3	3	4	5	5	2	5	1	1	5	4	2	1	3	4	4	3	2	2	2	3	0	0		3	-.184862	-.4832377	1407571	.2146562	-.8720889	1471399	31	6049479	4824833	1169473	3102322	1774172	2.75	4
148	0	1978	1	1	0	2	2	4	2	4	5	5	2	4	3	3	5	2	1	2	3	1	1	3	5	2	2	1	2	2	2	2	4		2	-1166479	.4928768	.0803115	1786132	-.853736	.4651787	36	5479784	3284172	1952985	5583526	1600835	2	3333333
149	0	1962	0	1	1	1	1	3	2	2	2	2	4	2	4	4	4	0	1	5	4	2	2	3	4	5	4	2	3	3	3	5	0		3	.1650569	-.432539	-.1707308	-.5128517	-.5719927	1243837	52	6157962	3146031	1305458	2813003	1479033	3	3333333
150	0	1977	0	1	0	1	1	1	1	1	1	1	1	5	5	2	5	0	1	2	1	3	3	4	5	5	5	2	2	2	4	5	0		4	125256	-.5253732	1297438	-1551647	-.6894449	-.7874296	37	7037273	5159484	1463309	1749307	2010069	4	4
151	0	1974	1	1	0	1	1	3	1	2	2	3	2	4	2	2	3	1	3	3	2	3	3	3	4	3	5	2	2	2	4	5	0		4	.9603937	-.4853247	-.5412893	-.5653045	.711926	-.1868426	40	622715	2980398	1372977	3133877	.0284061	3.75	2666667
152	1	1971	0	1	0	2	2	3	1	4	4	4	2	2	2	3	2	1	2	5	4	1	1	3	4	3	1	1	2	2	2	0	3		1	-1221132	.4070558	-1194483	1208823	.3586662	1100131	43	4775876	1870942	1638619	4704493	-.0568054	1.75	2333333
153	1	1971	1	1	0	2	2	2	1	3	4	3	2	3	3	3	4	1	3	2	1	3	1	2	4	5	5	2	2	2	3	5	0		4	.285976	.3887806	-.3721092	.5127497	.4283976	-.5522506	43	6437913	3141558	2069387	4346797	.391891	3.25	3
154	0	1955	1	1	1	1	1	2	1	5	2	2	2	4	4	4	4	1	2	4	1	4	2	3	4	4	4	2	2	2	4	5	0		5	.8633764	-.4816383	.5723436	-.3048511	-.0050356	-.2368915	59	6807353	4005394	1357575	3620702	1043265	3.75	4
155	1	1975	1	1	0	2	2	4	1	2	2	3	2	4	4	2	4	1	1	2	1	3	3	3	4	3	3	1	0	0	4	0	4	3	4	.4992835	.3499929	.434082	-.4412849	-.4612387	-.5836977	39	6115564	4076402	2238181	2706314	1409386	3.25	3333333
156	0	1971	0	1	0	2	3	3	2	2	3	4	1	4	4	4	3	1	3	2	2	2	3	4	4	3	3	2	2	2	3	0	4		3	.0309563	.9289335	.5679009	.3141176	.65527	-.3116425	43	5994895	4221142	2718053	3659458	-.122951	3	4
157	0	1956	1	1	1	1	1	2	4	3	5	4	1	3	2	2	5	2	1	3	2	1	4	2	5	1	1	1	0	0	2	5	0		1	-140375	-.2086752	-.8808641	1367582	-.84271	.0495628	58	455899	2152909	1226374	5462338	1768834	1.5	2333333
158	0	1976	1	1	0	1	1	1	3	3	3	3	3	5	5	5	3	1	3	3	3	3	1	3	3	3	5	1	0	3	2	5	0		2	.1454602	-.3495376	1551466	.255417	.6201726	.5811435	38	5868466	5089376	1663243	3641126	-.1604237	3.25	5
159	1	1982	0	1	0	2	2	4	2	2	2	2	1	3	2	2	5	0	1	2	2	3	2	3	4	3	3	2	2	2	4	5	4		4	.5258634	.4154801	-.9512597	-.6879343	-.733459	-.4764174	32	6046881	2506316	2375813	2752765	1948807	3.25	2333333
160	0	1972	1	1	0	1	1	1	1	1	1	1	1	5	5	5	1	1	5	1	1	5	5	5	5	5	5	1	1	1	5	5	0	1	5	2224864	-.5405388	1452977	-1704668	2236894	-1130853	42	7664933	5582227	1699428	2069472	-1780555	5	5
161	1	1966	1	1	0	5	5	5	2	4	4	4	2	5	5	3	4	1	1	5	3	1	3	3	4	2	1	1	0	0	1	3	4	5	1	-1655807	2953724	1443355	1527804	-.6762162	.9350573	48	5062942	4854558	4549361	3577968	1258456	1.5	4333333
162	0	1982	0	1	0	1	1	4	1	2	3	3	2	4	4	3	2	1	2	4	3	3	1	3	3	3	3	2	2	2	3	5	4			.0975251	-.4750965	.5444715	.0728064	.4521842	.5314336	32	5404997	4030441	122455	3161214	-.0043157	3	3666667
163	0	1976	1	1	0	1	1	2	1	3	3	4	1	3	3	3	1	1	5	2	2	2	1	5	5	5	4	2	2	2	5	2	4		5	1113671	-.462473	-.3715554	.1479858	2172986	-.4574978	38	7213405	3238619	1151899	4921924	-1885426	4	3
164	1	1981	0	1	0	1	1	3	1	1	3	1	1	5	5	3	1	1	3	1	1	4	3	3	3	1	3	2	2	2	4	1	3		3	.8145527	-.4962354	1368548	-.6683666	127005	-.9098762	33	5264089	5198194	1559069	2310745	-.9622636	3.5	4333333
165	1	1987	0	1	0	1	1	5	1	1	3	3	2	3	5	3	4	1	2	2	2	4	3	5	5	4	4	2	2	2	5	1	4		5	1467621	-.4867692	.6195686	-.3582373	.0327591	-.2315316	27	7631676	4350627	1451209	3629477	1018916	4.5	3666667
166	0	1976	1	1	0	2	2	4	2	2	3	4	2	4	4	4	2	2	4	1	2	2	3	3	4	2	3	2	2	2	4	5	5		4	.2651611	.4309579	.568346	.2441902	1389279	-.3732032	38	5753887	4228176	2340349	370561	-1153285	3	4
167	0	1959	1	1	1	1	1	3	1	3	3	3	1	2	2	1	1	1	3	1	1	3	1	3	3	3	3	2	2	2	3	5	4			.1785164	-.446171	-139403	.0107554	1260747	-.9884021	55	5118468	2041479	1183132	4098946	-.9413404	3	1666667
168	1	1972	1	1	0	1	1	2	1	2	2	4	1	4	4	3	5	1	1	2	2	3	2	3	3	4	2	2	2	2	3	2	0		4	-.0827164	-.4698472	.5164413	-.172974	-.7748817	-.2564445	42	5570229	4093997	1279099	2961797	1772053	2.75	3666667
169	1	1976	0	1	0	2	2	4	1	2	2	2	4	5	5	5	5	2	1	3	4	2	1	3	4	4	4	2	2	2	2	2	3		3	-.1918693	.3284993	1545608	-.3570004	-.8694274	105422	38	5924932	5143991	2245261	2060411	1680728	2.75	5
170	0	1961	1	1	1	1	1	3	1	2	2	2	1	5	5	5	2	1	4	1	1	1	3	5	4	4	5	1	2	2	4	5	5		4	.9802948	-.501078	1481826	-.7491189	1450509	-.9267939	53	6517506	53866	1378112	3027165	-1029381	3.75	5
171	1	1985	0	1	0	1	1	2	1	1	2	1	1	3	3	3	5	2	2	2	2	3	2	3	4	3	4	2	2	2	3	3	5			.5061205	-.4959698	-.3987598	-1061327	-.294919	-.4740482	29	5677891	3179111	1407383	2172672	1443088	3.25	3
172	1	1980	0	1	0	1	1	4	1	2	2	3	1	5	5	4	3	1	3	5	2	3	3	3	3	4	3	2	2	2	3	4	5		3	.1975679	-.4939695	1468527	-.3338041	.634717	.2002038	34	565342	5125836	1232029	2528483	.0216105	3	4666667
173	0	1981	0	1	0	2	2	3	2	4	3	4	2	4	4	3	2	1	1	4	2	1	2	1	2	2	2	1	2	2	1	1	5		2	-1539992	.4570591	.5459464	.8631076	-.078573	.3255295	33	3645538	3812127	19511	3463708	.3168836	1.25	3666667
174	1	1979	1	1	0	2	2	3	2	2	3	3	1	3	3	3	2	2	1	2	1	3	3	4	4	4	3	2	2	2	4	1	5			.5936454	.433341	-.3930072	-.0931041	.1061993	-.7635431	35	6360185	3198653	2225212	3726309	.5932235	3.5	3
175	0	1966	1	1	1	1	1	1	1	1	1	2	2	4	4	2	5	1	1	4	1	4	1	5	5	5	5	1	3	3	5	5	0	1	5	1849659	-.5222653	.4267914	-1448584	-.6649197	-.3956096	48	7894508	4177754	1478489	2297745	21631	4.75	3333333
176	1	1981	0	1	0	2	2	3	1	3	2	2	2	2	2	2	3	2	3	2	2	4	1	4	4	2	3	2	2	2	3	2	3		3	.551184	.3544337	-1339202	-.5516425	.6943543	-.4156266	33	5868847	2110695	2283818	3144962	.0499864	3.5	2
177	1	1977	1	1	0	1	1	2	1	1	2	2	1	4	4	3	3	1	3	3	1	3	1	3	5	5	5	1	3	3	4	1	2		5	1047948	-.5009427	.4849099	-.9215624	.7307355	-.6594679	37	6671783	4245985	1289827	2637123	.1177874	3.75	3666667
178	1	1982	1	0	0	1	2	4	1	2	3	3	2	3	3	3	5	2	1	2	2	1	4	2	2	2	3	2	2	2	3	5	4		3	-.4369728	.0401132	-.366208	.0925318	-.7984809	-.151124	32	4689778	300294	1723077	3058401	169606	2.25	3
179	1	1969	1	1	1	4	1	1	3	5	5	3	1	5	5	4	5	0	1	5	4	1	3	2	1	1	2	1	0	0	1	5	0	5	1	-1634797	.7134206	1540741	1735832	-.9393868	1281529	45	4104734	4720131	2490402	4200108	1695241	1.5	4666667
180	1	1980	1	1	0	1	1	2	1	2	2	3	1	4	4	4	3	2	3	2	2	3	2	4	4	3	5	2	2	2	3	5	0		5	.7779825	-.4887127	.5605198	-.5118741	.706257	-.3965115	34	620189	4253843	1413348	3034607	-.022	3.75	4
181	0	1970	1	1	0	1	1	2	2	4	5	5	2	5	5	5	4	1	3	5	5	1	4	2	2	2	1	1	3	3	1	5	0	4	3	-1841842	-.3556192	1629957	2020109	.1872905	1809511	44	4121103	4799111	1056129	4845152	.0741257	1.25	5
182	1	1977	1	1	0	1	1	4	1	1	2	2	1	4	4	1	4	0	1	1	1	2	2	3	3	1	4	2	2	2	3	5	4			.2947995	-.4871892	.3646833	-.8331688	-.4566509	-.8991949	37	4918791	4008693	1423213	2139241	1378907	3	3
183	1	1973	1	1	0	3	4	4	1	4	4	5	2	4	4	2	4	1	1	5	2	1	3	1	2	3	4	1	0	3	1	5	0	5	2	-1316388	1736436	.5000098	1522653	-.6161419	.5405624	41	4692653	3788554	3150847	391531	1256378	1.75	3333333
184	1	1965	1	1	0	5	1	2	1	1	3	4	1	2	4	2	2	1	2	1	2	1	2	4	2	1	1	1	0	0	1	3	3		2	-1186634	.8999975	-.3365548	.3250452	.4196312	-.4775382	49	3654239	3337839	2674924	272653	-.1367411	1.75	2666667
185	1	1974	1	1	0	5	1	4	5	5	5	5	4	3	4	1	5	1	1	4	5	1	3	2	3	3	3	1	0	2	2	3	0		1	-1212722	1192786	.1104938	2091002	-.9295865	1798172	40	5587652	3139816	3075119	5619638	1688629	2	2666667
186	0	1967	0	1	0	1	1	1	1	3	3	3	1	5	5	5	5	1	1	5	2	3	2	4	5	5	3	2	2	2	3	0	0		4	.1636081	-.4725441	1547376	.2088028	-.7895344	.3414958	47	6812654	5090468	1112475	3707938	1950397	3.25	5
187	0	1974	1	1	0	3	4	4	3	3	3	3	2	4	4	2	5	1	1	3	2	1	1	2	3	1	3	0	2	2	2	5	4			-.8516886	1831391	.4595021	.4704964	-.8518034	.0696035	40	4835858	3832776	3694214	302551	174161	2	3333333
188	1	1980	0	1	0	1	1	2	2	2	2	2	1	4	4	2	4	0	1	1	2	2	4	3	4	2	3	2	2	2	2	5	5		4	-.2890974	-.4160745	.4403485	-.5561039	-.5130806	-.4795106	34	4887022	3974768	142221	261597	1329359	2.5	3333333
189	1	1977	1	1	0	2	1	4	1	2	2	2	1	5	5	4	5	1	1	5	5	4	1	5	5	2	4	1	2	2	4	2	4		4	1117073	-.1812138	1496437	-.5918596	-.7949916	1265455	37	7098377	5069665	1913649	2297978	2032376	4.25	4666667
190	0	1970	0	1	0	1	1	2	1	3	2	2	1	2	2	2	5	0	1	4	3	1	2	3	4	4	3	2	2	2	1	0	3		2	-.8712554	-.464348	-1302969	-.3268718	-.8498877	.3165535	44	4766438	1889991	.9388848	3063733	1916588	2	2
191	1	1980	0	1	0	2	2	2	1	4	2	2	1	3	3	3	1	1	3	2	2	2	3	4	4	2	4	1	2	2	2	5	5		3	.0560349	.3575253	-.3918689	-.2938809	120529	-.4600818	34	525669	3092665	2101992	3275077	-.927929	3	3
192	1	1981	1	1	0	2	2	3	4	3	3	4	1	2	3	4	5	2	1	4	2	2	3	2	4	2	3	2	2	2	2	1	3		2	-.6761902	.5839625	-.6880642	.5145193	-.820844	.0613751	33	5171456	2510206	2330425	4038153	1911027	2.25	3
193	1	1979	1	1	0	1	1	1	1	2	2	1	1	4	3	2	1	1	5	4	2	1	1	1	4	5	2	1	3	3	2	1	2		1	-.8204424	-.488288	-.0529145	-.6365835	2013116	-.1311856	35	4132593	3461215	.896568	2291595	-1941266	1.5	3
194	0	1977	0	0	0	1	1	1	1	3	4	3	1	5	5	4	2	1	2	5	4	2	3	3	4	3	3	2	2	2	2	5	0		2	-.5523389	-.4604813	1523224	.800458	.3874264	1101557	37	5260044	4927704	1010153	3815408	-.047541	2.5	4666667
195	0	1974	1	1	0	1	1	2	1	2	2	5	2	5	5	2	5	1	1	2	2	1	1	1	4	3	1	1	3	3	1	5	0		1	-1651758	-.4545045	1364311	.3456765	-.8892425	.0639935	40	3968604	4869788	.9892945	2788327	1535752	1	4
196	0	1961	1	1	0	1	1	3	1	3	2	2	3	3	3	3	3	2	3	2	2	2	2	4	4	2	3	2	2	2	1	5	4			-.4694723	-.4741693	-.3753253	-.380191	.6179652	-.1233757	53	4840305	3065572	1226953	3143645	-.1317762	2.5	3
197	1	1975	2	1	0	2	2	4	4	4	5	4	1	4	4	3	4	2	2	4	2	1	3	2	2	2	1	1	1	1	2	0	3	4	1	-1437079	.6137096	.5636212	1648504	-.1560708	.2855028	39	4429713	3755916	2188012	5033771	.768367	1.5	3666667
198	1	1975	1	1	0	1	1	4	1	3	2	3	1	2	3	2	3	1	2	4	2	1	3	3	4	2	3	2	2	2	2	0	3		4	-.5233055	-.4630175	-.8161624	-.1844595	.175177	-.0511398	39	4648634	2463682	.9905795	3281456	.5238341	2.25	2333333
199	0	1968	0	1	0	1	1	3	1	5	5	4	1	4	4	3	5	1	1	4	2	1	3	1	1	1	1	1	3	2	1	5	0		1	-1947875	-.3984517	.5816933	1804328	-.894797	.3954937	46	3399102	364582	.9028189	4755651	1604812	1	3666667
200	1	1972	1	1	0	1	1	1	1	2	3	3	1	3	3	3	1	1	2	3	1	2	2	3	4	4	3	2	2	2	3	0	5			-.0170464	-.4584872	-.379281	-.0291499	.777677	-.5693834	42	5331266	3136418	1011022	3654947	-.3971771	2.75	3
201	1	1969	0	1	0	1	1	1	4	5	2	1	1	1	2	1	2	1	1	1	1	4	1	4	5	1	4	1	1	1	5	3	0	1	5	1424587	-.2787315	-1804246	-.7439255	.1813454	-1112838	45	6632399	1393314	1849532	4403604	.7825386	4.25	1333333
202	1	1966	1	1	0	3	1	1	1	2	3	4	1	5	5	5	5	0	1	5	2	3	3	2	1	4	3	2	2	2	3	5	0		4	-.1487223	.2051211	1544069	.3696916	-.8136924	.350263	48	5424613	5173947	2059398	2609157	1842122	2.75	5
203	1	1966	1	1	0	3	1	1	1	2	3	4	1	5	5	5	5	0	1	5	2	3	3	2	1	4	3	2	2	2	3	5	0		4	-.1487223	.2051211	1544069	.3696916	-.8136924	.350263	48	5424613	5173947	2059398	2609157	1842122	2.75	5
204	0	1977	1	1	0	1	1	2	1	3	4	3	2	4	4	4	5	1	1	3	2	3	2	3	2	3	3	1	1	0	3	0	3	2	3	-.0453938	-.448006	.6058674	.5913099	-.7801268	.1426413	37	5666793	4021166	1297915	3949044	1770497	3	4
205	1	1968	2	1	0	1	1	1	1	2	2	2	2	5	5	3	5	1	1	5	2	4	1	5	5	4	4	2	2	2	5	1	0		4	1502221	-.5119433	140889	-.7611414	-.7171488	.2933991	46	7776845	5065347	143946	281111	2099375	4.5	4333333
206	0	1962	1	1	0	1	1	3	1	3	3	3	1	4	4	4	5	1	1	4	2	4	2	5	4	5	5	2	2	2	4	0	0		4	1241997	-.474908	.5901942	-.0293067	-.702326	.0405623	52	770699	4146856	1354752	4026075	2041736	4.5	4
207	1	1987	0	1	0	2	4	4	2	2	2	3	2	4	4	3	4	2	2	2	2	4	4	5	4	4	4	2	2	2	4	2	4		4	1147515	1392045	.4901895	-.4471953	-.0029614	-.3046453	27	743391	422967	3502633	2971452	.9632506	4.25	3666667
208	1	1967	1	1	0	1	1	1	1	1	1	2	1	2	2	2	5	1	1	3	1	3	1	5	5	5	5	2	2	2	5	0	3		5	1694045	-.505047	-1361727	-1523023	-.6437988	-.8197124	47	7503566	2239598	1367251	2672605	2188146	4.5	2
209	0	1971	1	1	0	3	3	4	3	3	4	3	2	4	4	4	3	2	2	3	2	2	2	3	3	3	3	2	2	2	3	5	5			-.2241394	1341662	.586352	.7458339	.1814071	.0592057	43	5793842	4075687	3207872	3967898	.391533	2.75	4
210	1	1963	2	1	1	1	1	2	1	1	3	3	1	1	1	1	5	2	1	2	1	3	1	5	5	5	5	1	2	2	4	5	4		3	1169816	-.4568241	-228349	-.4770372	-.6493187	-.8942023	51	7264334	1183761	1201969	42084	2104619	4.25	1
211	1	1974	1	1	0	1	1	1	2	5	5	5	3	4	5	5	5	1	1	5	5	1	3	1	5	5	3	1	2	2	1	5	4		1	-1659692	-.3487341	1249559	2116553	-.9595692	1978039	40	5517417	4286175	.8718784	5588439	1592375	1.5	4666667
212	0	1972	1	1	0	1	1	4	1	2	2	3	5	2	2	2	4	1	1	5	5	3	1	4	4	5	3	1	0	0	4	2	4	3	4	.5591214	-.4904022	-1260324	-.3860675	-.5600942	1666631	42	6697855	1966139	1236827	3246924	1467961	3.5	2
213	0	1968	1	1	0	1	1	1	1	2	3	2	1	5	4	4	3	1	3	1	2	2	1	5	4	5	3	2	2	2	3	4	3		4	.2936625	-.4783575	.954932	-.2270234	.6822529	-.4779578	46	6265594	4717538	1255707	3516335	-.1303593	3.25	4333333
214	0	1981	1	1	0	1	1	2	1	1	2	2	1	2	4	2	4	0	1	1	1	2	1	5	4	5	4	2	2	2	4	2	1		4	.9149952	-.4881245	-.3639615	-.9699632	-.4099049	-.9905754	33	6628847	3336735	1289609	2970632	1525195	3.75	2666667
215	0	1967	1	1	1	1	1	2	1	1	1	2	2	4	4	4	4	1	2	4	1	2	1	4	4	5	5	1	3	3	4	5	0		4	1043622	-.5165107	.543612	-130133	-.0045583	-.3706861	47	6674966	4283205	1327894	2058517	1072561	3.75	4
216	0	1973	1	1	0	1	1	2	1	2	2	2	3	4	4	2	4	1	1	2	2	1	1	2	3	3	3	2	2	2	2	0	3			-.6325977	-.4810336	.4566349	-.4652438	-.5581055	-.0167706	41	4510982	3937495	1199723	2322223	1238036	2	3333333
217	0	1961	1	1	0	1	2	4	1	3	3	4	1	3	3	2	4	1	1	3	4	1	1	3	4	4	3	1	1	0	3	4	4	1	4	-.3891829	.0442847	-.390707	.4910202	-.5590939	.6280837	53	5644423	2884226	1493488	3959634	1320757	2.5	2666667
218	0	1965	1	1	0	1	1	4	2	4	4	4	3	5	5	5	5	1	1	4	2	2	2	3	3	2	2	2	2	2	2	5	1		1	-.8560791	-.3734978	1575933	1144061	-.8534779	.6066486	49	5284308	4900797	1267406	4468079	1667863	2.25	5
219	0	1965	0	1	0	2	2	4	2	3	3	3	2	3	3	3	4	0	1	1	1	1	1	4	2	2	3	2	2	2	2	5	5		3	-.4849875	.4502595	-.383918	.2255843	-.5036567	-.6826182	49	492183	3065869	2241661	3704604	1264917	2.5	3
220	0	1977	0	1	0	1	1	2	1	3	2	3	1	4	4	4	3	2	2	3	1	2	3	5	5	2	3	2	2	2	2	2	1		3	-.0414498	-.4729913	.562718	-.25087	.2222023	-.5065113	37	5649286	4127347	1160191	3452294	.4980484	3	4
221	1	1976	1	1	1	2	2	2	2	2	2	4	1	4	4	3	3	0	2	3	2	1	2	2	2	2	3	2	2	2	3	3	4		3	-.3683771	.4244114	.5111611	-.0452259	.1770465	-.1436157	38	45785	4039649	2218621	2593971	.3579931	2.25	3666667
222	1	1965	1	1	0	1	1	3	1	2	3	2	2	4	4	3	2	1	4	1	2	2	2	5	4	2	3	1	0	0	2	3	4	3	3	-.0092818	-.4748046	.5078647	-.1783788	137314	-.3881206	49	533076	4176196	1294084	3460436	-1103152	3	3666667
223	1	1983	1	1	0	1	2	4	1	2	2	2	1	3	3	2	4	0	1	1	1	4	3	5	5	4	4	2	2	2	5	1	5		4	1570926	.0053765	-.472233	-.9133085	-.3678964	-1034063	31	7492102	3191281	196282	3254687	1574702	4.5	2666667
224	1	1972	1	1	0	2	2	4	1	3	2	1	1	2	2	2	1	1	2	2	2	2	2	3	4	3	3	1	0	0	4	0	3	3	4	.4296024	.3497327	-1349498	-.7457168	.7912002	-.5761193	42	5425323	207102	2081511	2837071	-.3415053	3	2
225	1	1981	1	1	0	2	2	4	1	1	2	2	1	2	3	4	5	1	1	1	2	3	3	3	3	3	3	2	2	2	4	0	3			.5625684	.3459531	-.7388759	-.8432774	-.7255347	-.643725	33	5777908	2860582	2346888	2191738	1876921	3.25	3
226	0	1986	0	1	0	1	1	5	3	3	4	4	2	4	4	3	3	1	1	3	4	1	1	3	5	2	3	1	2	2	2	0	4		3	-.795553	-.3124152	.5772634	.9932665	-.3225325	.9088473	28	5254627	3819086	1257405	4651148	.8028486	2.25	3666667
227	0	1964	0	1	1	1	1	2	1	2	2	3	1	3	2	3	1	2	5	1	1	4	1	5	4	5	5	2	2	2	5	5	4		4	186384	-.4870509	-.9108173	-.793056	2245198	-1163916	50	7338756	2870303	1465034	3829192	-1799609	4.75	2666667
228	1	1975	0	1	0	1	1	4	1	4	3	4	1	4	4	4	4	0	2	4	4	3	1	4	4	3	3	1	0	0	3	0	4	5	2	.1044935	-.4599763	.6258643	.5745343	-.096653	.848219	39	6224103	3972497	1211482	4209272	.891165	3.25	4
229	0	1975	1	1	0	1	2	2	1	2	2	3	4	5	5	4	5	1	2	5	5	2	1	4	4	4	4	1	3	3	4	5	0	1	4	.5659108	-.0151872	1514933	-.2462166	-.4085746	1712474	39	6895171	5025177	1860014	2627176	1295369	3.5	4666667
230	1	1969	1	1	0	1	1	1	2	2	2	1	1	2	4	2	5	1	1	1	1	4	1	4	5	4	5	2	2	2	4	5	4		3	1340716	-.4297097	-.367104	-1103683	-.654613	-1013925	45	7116888	3236018	1614734	3049854	2074037	4.25	2666667
231	1	1969	1	1	0	1	1	1	2	2	2	1	1	2	4	2	5	1	1	1	1	4	1	4	5	4	5	2	2	2	4	5	4		3	1340716	-.4297097	-.367104	-1103683	-.654613	-1013925	45	7116888	3236018	1614734	3049854	2074037	4.25	2666667
232	1	1982	0	1	0	1	1	1	1	1	1	1	4	4	4	4	1	1	4	1	2	2	3	4	5	5	2	2	3	3	4	2	2		4	.5417055	-.5232518	.5384961	-1396596	1652036	-.3016495	32	6002069	4360804	1342814	2033945	-1538662	3	4
233	1	1961	1	1	1	1	1	2	1	1	2	1	1	2	2	2	2	2	1	4	1	2	1	2	2	2	3	2	2	2	2	4	4		3	-.3290587	-.4812423	-1345639	-.9595259	.0318157	-.5429912	53	3796356	2040814	1131437	1835903	.6455269	2.25	2
234	1	1973	1	1	0	2	2	2	1	2	2	2	2	3	3	3	3	1	3	3	2	3	2	3	4	4	3	1	3	3	3	0	0	2	4	.241835	.3443177	-.3890133	-.5853473	.6556652	-.1795729	41	5783728	3182398	2136142	2607984	.0150929	3	3
235	1	1968	1	1	0	2	2	4	1	2	2	2	2	4	4	3	2	2	4	2	2	3	2	4	4	4	4	2	2	2	4	4	3		3	.9536597	.3308988	.4900851	-.6777568	1416988	-.3557235	46	6532035	4258086	2295791	2732892	-.9599987	3.75	3666667
236	0	1969	2	1	0	1	1	1	1	3	3	3	1	3	3	3	2	1	4	1	1	2	2	2	4	5	3	1	0	0	3	5	4	3	3	-.1444215	-.4505619	-.3875943	.109906	1402307	-.9025062	45	5402646	3155716	10715	4055396	-1082307	2.5	3
237	0	1959	1	1	0	2	1	1	1	1	1	2	2	2	2	3	4	0	3	3	2	4	4	4	4	4	4	2	2	2	1	5	4		3	.2237823	-.1616215	-1288775	-1198374	.3878704	-.2870893	55	5559439	2319153	1730893	2025621	.5583884	3.25	2333333
238	1	1965	1	1	0	2	2	2	1	2	2	2	2	3	3	3	3	1	3	3	2	3	2	3	4	4	4	2	2	2	4	0	5			.7776714	.3389776	-.3910406	-.6767654	.6906158	-.2123228	49	6312921	3197146	2216473	2680116	.0561054	3.5	3
239	0	1958	1	1	1	1	1	1	1	4	4	5	2	4	5	3	3	1	3	3	1	1	1	3	2	1	2	1	0	0	1	5	2	5	3	-1310424	-.4192674	1049198	1354105	.5868998	-.107315	56	4093849	4434954	1001825	468127	-.2870612	1.75	4
240	1	1949	3	1	1	1	1	1	1	1	2	2	1	4	4	1	2	1	4	4	1	2	3	5	5	3	5	2	2	2	4	5	0		5	1174827	-.5043458	.3712301	-.9296854	1445303	-.5434248	65	6551727	4110002	1248433	2867707	-.7479506	4	3
241	0	1977	1	1	0	1	1	2	1	2	3	3	2	4	4	3	4	2	2	1	2	3	3	3	3	4	2	2	2	2	3	3	3			-.090124	-.4641306	.5189286	.0299495	-.0576349	-.2914408	37	553695	4120896	1304905	3359967	.7478582	2.75	3666667
242	1	1982	1	1	0	2	2	3	2	3	2	2	1	2	2	2	4	1	1	1	1	3	3	5	5	5	3	2	2	2	4	2	4		4	.8210796	.4245641	-1358692	-.6564452	-.4101525	-104681	32	704191	2157321	2269356	3758971	1565258	3.75	2
243	1	1975	1	1	0	1	1	5	1	1	3	5	3	5	5	3	1	1	2	1	3	3	3	3	1	2	5	2	2	2	1	1	4		5	-.1879608	-.466721	14303	.3991604	.7190589	.2775276	39	457968	5163897	1442854	2978704	-.762974	3	4333333
244	0	1985	0	1	0	1	1	1	1	4	2	2	1	4	4	2	1	1	5	1	1	3	4	4	5	5	4	2	2	2	3	0	2		2	.6479832	-.4818901	.4249498	-.4518082	2155279	-.9819555	29	6407291	4127315	1240471	3842562	-1913769	3.5	3333333
245	0	1976	0	1	0	1	1	2	1	2	2	2	1	3	2	2	2	1	2	2	1	3	4	2	2	2	3	2	2	2	2	3	0		3	-.1846298	-.4715225	-.9562772	-.6471594	.5018212	-.8300079	38	4111764	2515194	1282799	2421455	.0045332	2.5	2333333
246	1	1962	1	1	1	1	1	1	1	2	4	2	5	5	5	5	5	1	1	5	4	1	3	3	3	5	3	2	2	2	3	5	1		3	-.415363	-.4766562	1592998	.4719931	-.8935044	1661012	52	5977611	5004727	1136393	3339868	1679304	2.5	5
247	0	1973	0	1	0	1	1	2	1	2	2	1	1	4	4	4	5	1	1	5	2	2	2	3	3	2	4	2	2	2	2	5	0		4	-.0860009	-.4958214	.5729662	-.7411367	-.8087246	.1659312	41	500007	402594	1264426	1957129	1978227	2.75	4
248	1	1970	1	1	0	2	2	3	1	2	3	2	1	2	2	2	2	2	3	1	1	3	3	3	3	3	3	1	0	0	3	0	3		3	.2175163	.3724126	-1353003	-.2854485	.9818659	-1040557	44	522644	2193591	2143803	3284679	-.4674339	3	2
249	1	1976	1	1	0	1	1	4	4	3	3	3	1	3	3	3	5	2	1	2	2	2	3	1	3	1	3	2	2	2	3	0	5		3	-.4122822	-.2556445	-.3638666	.1977537	-.786	-.2638754	38	4691163	2847996	1657226	3738842	1791932	2.25	3
250	1	1978	1	1	0	1	1	2	1	2	2	2	1	2	1	1	2	1	3	2	1	4	3	5	5	5	5	2	2	2	5	5	0		4	1852514	-.4858721	-1913183	-1032177	1085549	-1044687	36	7477736	166845	1351856	3752884	-.1932598	4.75	1333333
251	0	1978	1	1	0	1	1	2	1	1	2	2	2	4	4	4	4	2	2	4	2	2	3	3	4	3	4	2	2	2	4	5	0		4	.5972586	-.5016356	.5688989	-.7917466	-.0480131	.0714694	36	5943266	4165996	131648	2275476	.9844836	3.25	4
252	1	1975	1	1	0	2	2	2	2	2	4	4	1	4	4	4	4	1	1	2	1	1	1	1	4	1	1	1	0	0	1	0	5	5	1	-1754367	.4717931	.5830542	.9516682	-.5906736	-.4480374	39	3684183	4001355	1950479	3608751	1164311	1	4
253	1	1962	1	1	0	1	1	3	1	1	3	3	4	4	3	3	2	1	2	2	4	2	1	4	5	1	4	1	2	2	3	1	3		3	.2793101	-.4809983	.0523497	-.0945174	.4505797	.7736704	52	5653734	3541099	1345778	3268183	-.1443618	3.25	3333333
254	1	1964	1	1	0	2	2	3	2	2	4	2	1	2	2	3	4	2	1	1	1	2	1	4	5	4	3	2	2	2	4	0	4			.3603564	.4515453	-1279513	.0906028	-.4329287	-.9297057	50	6496372	2181638	2145624	4355906	1475441	3.25	2333333
255	0	1959	1	1	0	1	1	1	1	2	2	1	1	2	2	4	2	1	2	4	1	2	1	4	5	5	5	1	3	3	5	5	0		5	1348264	-.4948735	-1233212	-109716	.5844979	-.6394723	55	690427	2271539	1169965	3151683	.3212814	4	2666667
256	0	1981	0	1	0	1	1	4	1	1	1	1	1	4	4	2	1	1	5	4	4	4	5	5	5	5	5	2	2	2	5	0	3		5	1974085	-.5451301	.4418963	-1575748	214663	.3926921	33	7417143	423871	1486809	2031982	-1658122	4.75	3333333
257	1	1969	2	1	0	1	2	3	3	4	4	4	3	3	3	3	5	1	1	4	4	1	2	1	2	4	2	2	2	2	1	3	3		2	-1688349	.2004608	-.2978131	1302137	-.9332045	1229884	45	4367773	2717586	1657492	4470573	1611983	1.25	3
258	1	1977	1	1	0	1	2	5	1	1	3	3	2	3	3	3	5	0	1	5	3	2	3	3	3	5	4	1	3	2	2	4	2		4	-.2524014	.0254558	-.3429021	-.00833	-.8331085	.6790628	37	5674955	3065999	1558036	2949253	1905443	2.75	3
259	0	1987	0	1	0	1	1	3	1	3	2	4	3	5	4	5	4	0	2	4	1	4	2	4	4	4	3	2	2	2	3	0	0		4	.4339103	-.4775405	1032435	-.0740053	-.0426637	-.0239767	27	6578486	4644923	1326498	3489685	.9103389	3.5	4666667
260	0	1983	0	1	0	1	1	3	1	4	4	4	2	5	5	5	5	2	1	3	2	1	3	4	4	3	2	2	2	2	2	2	0			-.880133	-.4347253	1566738	1118861	-.8387588	.3072602	31	5602625	4979328	1025044	4678062	1648452	2.25	5
261	0	1973	1	1	0	1	1	2	1	2	2	2	1	2	5	2	1	1	4	4	2	2	1	3	4	4	4	2	2	2	3	2	1		4	.322586	-.4933164	.1606193	-.621482	1645591	-.1392104	41	5480187	3733013	1099195	2798211	-1282725	3	3
262	1	1978	1	1	0	2	2	2	1	2	3	2	1	2	2	3	2	1	3	4	2	3	1	2	3	4	4	2	2	2	2	0	3		3	-.0929805	.3670852	-1265647	-.1587595	.9160858	-.1579579	36	5061424	2159757	1985288	2994289	-.3712645	2.75	2333333
263	0	1967	1	1	0	1	1	2	1	1	2	2	1	4	4	4	4	1	2	2	2	3	1	4	5	5	4	1	1	0	5	0	3	1	5	1275002	-.5040331	.5510422	-.9461599	.0207067	-.4378184	47	717339	4308755	1401334	2718663	1008489	4	4
264	0	1984	0	1	0	1	1	1	1	4	3	4	2	4	4	2	5	1	2	5	2	1	3	1	3	4	3	2	2	2	1	0	0		2	-133927	-.4402485	.5021805	.7788816	-.4388738	.5158203	30	4514537	373562	.8694725	3820608	1248295	1.5	3333333
265	0	1962	1	1	0	1	1	2	1	1	1	1	4	4	4	2	2	0	3	4	2	2	4	5	5	5	5	2	2	2	5	5	4			1573297	-.5358706	.4370258	-1541237	.9804128	.1553836	52	7292532	4175486	1373209	2167647	-.3078229	4.25	3333333
266	1	1980	1	1	0	1	1	1	1	2	2	2	1	1	1	3	5	0	1	1	1	3	3	3	5	1	5	2	2	2	5	0	2		5	1320081	-.473609	-2186831	-.9781932	-.6373181	-1119423	34	6350679	1174804	1482324	3252742	203069	4	1666667
267	1	1973	1	1	0	1	1	1	1	4	4	2	4	4	4	4	5	1	1	5	4	2	2	4	5	5	2	1	2	2	4	5	0	2	2	-.0091154	-.4629496	.6474378	.6320869	-.8483133	146479	41	6956085	3876526	1067515	4508997	1831754	3	4
268	0	1964	2	1	0	1	1	3	2	3	3	4	4	4	3	3	5	1	2	4	3	1	2	3	2	4	2	1	2	2	2	5	5		3	-.9206975	-.3861832	.0720516	.5915545	-.4346278	.9113508	50	5034293	3345197	1204939	3922563	1155773	2	3333333
269	1	1981	0	1	0	2	2	4	2	2	3	3	2	4	4	3	2	1	4	1	2	4	4	5	4	4	4	1	1	1	4	0	3	2	3	1159599	.4154733	.5009408	-.1149856	144574	-.4580961	33	7132267	4293265	2491329	3831972	-.988098	4.25	3666667
270	1	1980	0	1	0	1	2	4	2	2	2	3	1	4	3	3	4	0	2	2	2	1	3	4	3	3	4	1	0	0	2	0	5	3	3	-.1629421	.0848626	.0057267	-.3431656	-.0680081	-.3622926	34	527702	3548175	1847538	299828	.838007	2.75	3333333
271	1	1968	0	1	0	2	1	4	1	1	2	2	4	2	2	4	4	2	2	4	3	2	2	4	3	4	3	2	2	2	4	0	4		3	.5084368	-.157656	-1192282	-.7775208	-.0740996	.5750457	46	6022182	2256924	16987	253617	.9713772	3.25	2666667
272	0	1964	1	1	0	1	1	4	1	2	2	2	1	4	4	2	2	1	2	2	1	3	3	3	3	4	3	1	0	0	3	2	0		5	.2795089	-.4861651	.4289866	-.667175	.5200775	-.7562549	50	5349552	4097782	1274474	2588159	.0297482	3	3333333
273	1	1978	0	1	0	3	3	4	1	2	3	4	2	2	2	2	2	2	1	2	3	2	1	3	2	2	3	2	2	2	2	0	5			-.4875638	1216266	-1309648	.3769797	-.0041873	.1023207	36	4632347	2089782	2943081	3165641	.389265	2.5	2
274	0	1973	1	1	0	1	1	1	1	2	2	3	2	3	3	2	2	1	3	3	1	2	3	4	4	5	3	2	2	2	4	5	0		3	.5404631	-.4790607	-.4472864	-.5174969	.9739761	-.5295323	41	6178482	3143162	1125027	3435276	-.4084261	3.25	2666667
275	0	1973	1	1	1	2	1	3	1	1	1	1	1	5	5	4	4	0	1	1	1	3	2	4	5	5	5	1	2	2	5	2	4			1595604	-.19245	140284	-1595042	-.39038	-.9867868	41	7324661	5373999	1953737	1673868	1521569	4.25	4666667
276	1	1982	0	1	0	2	2	3	1	2	3	2	3	3	3	4	2	2	3	2	2	3	3	4	5	4	3	1	2	2	3	0	3		3	.3143133	.3567011	-.3213098	-.1924403	.9373621	-.1688315	32	625703	3284258	2120104	3452745	-.5052065	3.25	3333333
277	1	1967	1	1	1	1	2	2	1	2	2	2	1	2	3	2	2	2	2	2	1	4	3	4	5	4	4	2	2	2	4	5	0		5	1136486	.0090139	-.8607165	-.8356234	.5837516	-.9165338	47	6690807	273922	1802678	3164212	.2109447	4	2333333
278	1	1967	0	1	0	4	4	3	1	4	4	4	4	5	5	4	2	1	1	5	4	2	1	4	4	1	2	1	0	0	2	5	5		2	-.7821026	2042623	1525601	1379057	-.1045463	1523757	47	5634358	4931754	3754788	3760226	.3323127	2.5	4666667
279	1	1969	1	1	0	1	1	2	1	1	1	1	1	1	1	1	2	1	4	1	1	5	2	5	5	5	5	1	2	2	5	0	1		4	2218096	-.5116552	-2335386	-1870011	1555355	-1376647	45	7431923	1372121	1535535	2764508	-.6403062	5	1
280	1	1981	1	1	0	1	1	5	2	5	5	5	1	3	3	3	2	1	1	5	3	1	2	1	5	1	1	2	2	2	1	2	5		1	-1973975	-.3270564	-.2879605	2028438	-.1006434	.8471283	33	3873945	26173	.7359647	5673625	.3710836	1	3
281	1	1979	0	1	0	1	1	5	2	2	2	2	3	4	4	3	3	2	3	3	3	2	2	2	3	3	4	1	0	0	3	5	0	3	4	.1099741	-.4318241	.5246865	-.5336506	.618269	.4159215	35	5216139	4020631	1473161	2490993	-.1170104	2.75	3666667
282	1	1976	1	0	0	1	1	4	1	4	4	4	2	2	2	2	5	1	1	5	3	1	3	2	4	4	1	2	2	2	1	4	0		3	-1714126	-.4123443	-1250521	1197399	-.9048896	.8430036	38	4508314	1721704	.6741244	4815527	178383	1.25	2
283	1	1964	1	1	0	1	1	2	1	1	1	2	2	2	2	2	1	1	5	1	1	5	1	5	5	5	5	1	2	2	5	5	3		5	2195452	-.5140017	-1379596	-1605451	2254796	-1175064	50	7525154	244753	1564719	2908593	-1698106	5	2
284	1	1977	1	1	0	1	1	3	1	3	3	3	2	5	5	5	4	1	2	3	2	2	2	2	4	4	4	1	3	3	3	2	0	3	3	-.0565693	-.4699905	1539482	.2351389	-.0798344	.1289324	37	5865472	5093485	1209651	3443646	.7896023	2.75	5
285	1	1967	1	1	0	1	1	4	2	4	4	5	2	4	5	5	5	1	1	4	2	1	1	4	4	1	2	1	2	2	2	0	3		5	-.9287034	-.361672	118545	1332432	-.8452356	.47079	47	5340201	4461339	1146802	5006598	1712338	2.25	4666667
286	0	1980	0	1	0	1	1	4	1	3	3	3	3	4	4	4	2	1	1	4	2	3	2	2	2	4	3	2	2	2	2	0	5			-.4141093	-.4626025	.602687	.2814648	-.0108367	.3790208	34	4940263	4026849	1158937	3254678	.4153542	2.5	4
287	1	1976	1	1	0	1	2	3	1	2	2	3	1	3	3	2	2	1	3	2	2	3	4	4	4	4	4	2	2	2	3	0	3		4	.5811418	.0144282	-.4501043	-.4869409	.9701048	-.4845605	38	6067031	316246	1753236	3188036	-.4389338	3.5	2666667
288	1	1962	1	1	0	4	4	3	2	4	4	1	2	1	1	2	4	2	2	3	4	2	3	2	3	2	3	2	2	2	2	5	5			-.6886822	2117382	-2187203	.5474379	-.1424513	.5672678	52	4954088	.8986758	3910241	3586346	.9104294	2.25	1333333
289	0	1971	1	1	0	1	1	2	3	4	4	5	3	3	3	4	4	2	2	4	4	1	2	1	4	2	2	1	0	0	1	5	4	5	1	-1687151	-.2888815	-.2315542	148085	-.2139735	1240667	43	4273202	2771878	1137843	4953869	.657797	1.25	3333333
290	0	1975	1	1	0	1	1	2	1	4	3	4	4	4	4	4	5	1	1	4	2	1	1	1	4	4	3	2	2	2	1	2	0		3	-1365161	-.440957	.6235405	.7943674	-.8899469	.6558439	39	4819433	3861784	.9282909	3930216	1628691	1.5	4
291	0	1968	1	1	0	1	1	3	1	2	2	4	4	4	4	4	4	2	4	2	3	3	1	3	3	3	2	2	2	2	3	5	5		3	-.0484066	-.4810554	.5943496	-.1013344	.7854353	.4477615	46	5499269	4177159	141534	3035182	-.3198445	2.75	4
292	1	1982	1	1	0	1	1	4	3	4	4	5	2	4	4	3	5	1	1	1	4	1	3	2	2	1	1	2	2	2	1	0	3			-1756909	-.2868571	.5819458	1470959	-.9064999	.7059354	32	3844794	3740287	1371385	4673562	1431825	1.25	3666667
293	1	1983	1	1	0	2	2	3	2	2	2	2	2	3	3	3	5	0	1	4	2	4	3	5	5	3	4	2	2	2	4	5	4			1170051	.4006917	-.3828994	-.7353554	-.7207673	-.0070255	31	7284277	3133549	2437831	2991561	2112568	4.25	3
294	1	1970	1	1	0	2	2	3	2	2	3	3	2	3	3	3	3	2	3	2	4	3	2	4	4	3	4	2	2	2	3	0	3		5	.4354165	.4222437	-.3543416	.0398156	.6455101	.4460136	44	6221406	314822	2368858	3575418	-.0733603	3.5	3
295	1	1981	1	1	0	1	1	3	2	3	3	3	2	4	4	4	2	1	4	4	3	1	3	3	3	3	3	1	2	2	2	5	4		3	-.588748	-.4013601	.6056449	.3431249	1293409	.5529834	33	4844546	4019625	1196395	3688473	-1090059	2.25	4
296	1	1977	1	0	0	1	2	4	1	3	4	4	2	2	3	3	5	0	1	5	4	3	1	3	5	5	3	1	2	2	3	0	0		3	-.1402026	.054219	-.6978279	.8745452	-.8310637	1119905	37	6628662	2478924	1460858	4655868	1919694	3	2666667
297	1	1970	1	1	0	1	2	4	2	2	4	4	2	3	3	3	2	2	2	2	2	1	3	2	2	3	2	1	2	2	1	2	3		2	-1373708	.1320039	-.3498782	.8723668	.4036273	-.0763057	44	3868145	3018484	1570702	3992863	-.241868	1.5	3
298	1	1970	1	1	0	2	2	4	1	1	2	2	1	2	2	3	3	2	3	2	2	3	3	4	4	4	4	2	2	2	4	0	4		4	.9688455	.3414993	-1295347	-.9130279	.7250062	-.6099992	44	6359882	2339347	2236506	2682565	.1023556	3.75	2333333
299	1	1981	1	1	0	3	2	3	4	4	4	3	2	3	4	3	3	2	2	3	2	3	3	3	2	2	3	2	2	2	2	0	5		3	-.3895487	.9212015	.1448251	.8672315	.1790584	.065807	33	528874	3486222	2909019	4367917	.438403	2.75	3333333
300	0	1977	1	1	0	1	1	1	1	2	2	2	1	2	1	1	5	1	1	3	2	4	1	4	5	4	5	2	2	3	5	3	0		4	160895	-.4849445	-1889228	-.9581633	-.657234	-.4226607	37	7348414	1502079	1391854	3364295	2160459	4.5	1333333
301	1	1982	1	1	0	2	2	3	2	2	3	3	2	4	4	2	2	0	3	1	2	3	1	4	3	3	3	2	2	2	4	0	4			.6117877	.4222444	.4464177	-.0269672	.9678702	-.4084964	32	6107894	4133424	241973	3495698	-.563734	3.5	3333333
302	0	1984	0	1	0	1	1	4	1	1	3	4	1	5	5	2	5	1	1	1	1	1	1	5	3	5	5	2	2	2	5	0	3		5	1079294	-.4735114	1333903	-.116912	-.6755162	-.7616982	30	7172163	5166913	1340773	3686892	1805261	4	4
303	1	1983	0	1	0	2	2	5	1	3	4	4	3	2	2	2	2	0	1	4	2	2	3	3	4	2	3	1	0	0	1	0	3		3	-.9163595	.4075456	-1280997	.9481795	-.025673	.3246635	31	4777533	1919997	1787718	4436888	.4696646	2.25	2
304	1	1982	1	1	0	2	2	3	2	3	3	3	2	4	4	3	3	1	3	1	2	4	1	4	3	3	3	1	0	0	3	2	4	3	3	.4209441	.4290894	.5102345	.1468633	.6852593	-.3621782	32	6156729	414631	2469118	3721678	-.125408	3.5	3666667
305	0	1974	1	1	0	1	1	4	1	3	3	2	2	4	4	3	4	1	3	3	3	2	1	3	3	3	3	2	2	2	2	0	4		3	-.3994517	-.470578	.5394446	.0797374	.327722	.3930952	40	5103087	3971529	1217506	3271621	.3109633	2.5	3666667
306	0	1965	1	1	0	2	2	3	1	2	2	3	2	4	4	4	3	1	1	4	2	1	3	3	5	5	3	2	2	2	2	5	1		3	-.5493189	.3525938	.5760047	-.1980724	-.2957062	.170543	49	5565787	4138775	1833451	2719507	.9388571	2.25	4
307	1	1971	0	1	0	2	2	4	3	3	4	4	3	4	4	4	4	2	1	4	3	2	4	2	3	2	3	2	2	2	2	5	4			-.7842371	.5188184	.626414	1041439	-.5959975	.8412247	43	5119473	3905968	2275323	4076787	126067	2.25	4
308	1	1977	0	1	0	1	1	4	1	4	3	4	2	4	4	3	5	1	1	4	4	3	2	3	3	2	3	2	2	2	2	5	1		3	-.4071441	-.4542981	.5766121	.6659517	-.850662	1045478	37	5403371	3821319	1244122	383949	1757986	2.75	3666667
309	0	1967	1	1	0	3	3	5	2	3	3	4	2	5	4	3	2	1	3	4	3	2	1	3	2	2	3	0	0	0	2	0	4		3	-.5087739	1264615	.9312224	.6538627	.8442875	.5735897	47	4968501	4453928	3100193	3203208	-.6188798	2.5	4
310	1	1972	1	1	0	2	2	4	3	2	3	4	2	4	4	4	4	0	1	2	2	3	3	3	3	3	3	2	2	2	3	2	5			.0223135	.4998946	.5803878	.2910106	-.5061783	-.1086862	42	5839599	4133807	2477324	3536656	1311791	3	4
311	0	1970	1	1	0	1	1	2	1	2	2	2	2	2	2	3	1	1	2	3	3	2	1	3	4	4	4	2	2	2	3	4	2		4	.2763371	-.4838399	-1259381	-.6528705	.7521288	.1345398	44	5398616	2136349	1142681	2936424	-.3806993	3	2333333
312	1	1973	1	1	0	2	2	2	2	4	4	5	1	5	5	4	5	0	1	3	2	2	3	3	4	5	3	2	2	2	2	0	4			-.6910837	.4670162	1500939	1335556	-.8223693	.1555246	41	621138	4981209	2011386	4825883	1712049	2.5	4666667
313	0	1984	0	1	0	1	1	4	1	2	2	3	2	3	3	3	5	1	1	4	2	4	3	5	5	5	4	2	2	2	4	0	0		5	1148756	-.4870421	-.3684613	-.5863383	-.7137464	.0447067	30	7518763	3160127	1315163	3451713	207467	4.25	3
314	1	1986	0	1	0	1	1	1	1	3	4	4	3	3	4	3	1	1	5	4	4	1	2	2	4	5	2	1	3	3	2	0	2		1	-1046954	-.443128	.1892967	105157	1962646	1094891	28	4920825	352478	.8157138	4548676	-2133676	1.75	3333333
315	1	1964	3	1	0	2	2	4	2	2	2	3	1	4	4	4	4	2	2	3	2	1	3	3	2	3	2	2	2	2	2	0	4			-.7330198	.4211822	.5656233	-.1864526	-.1209268	-.1304996	50	4553077	4123922	2178254	2442365	.8080084	2	4
316	0	1959	1	1	0	1	1	2	1	2	3	3	2	4	4	1	5	0	1	2	2	2	1	4	3	4	3	1	2	2	4	5	1		4	.3665143	-.467942	.4088312	-.0439962	-.7494442	-.1297619	55	6219943	3949827	1277235	3545401	1809335	3.25	3
317	1	1986	0	1	0	1	1	1	1	4	4	4	4	3	3	3	1	1	5	5	4	1	2	2	4	4	2	1	3	3	2	0	2		2	-1086917	-.4371395	-.293989	1202864	1950136	1381204	28	485464	2872505	.8090777	4879107	-2118212	1.75	3
318	0	1969	1	1	0	1	2	3	2	3	3	3	2	3	2	2	5	0	1	5	2	1	4	3	4	4	4	2	2	2	3	0	4			-.1409038	.1056592	-.9031511	.2042452	-.7991206	.3017409	45	5971147	2299765	1601354	4007757	1954736	2.75	2333333
319	0	1971	1	1	0	2	2	2	2	2	3	3	2	2	2	3	3	1	1	1	2	3	3	3	2	4	3	1	1	1	3	0	5	2	3	.0979416	.4421264	-1268848	-.02047	-.2073174	-.4505199	43	5473463	2189808	2312663	3480261	.8939452	3	2333333
320	0	1972	1	1	0	1	1	3	1	3	1	1	1	1	1	1	1	1	1	1	1	3	3	3	5	1	1	1	1	1	1	0	4	1	3	-.6781447	-.4710304	-2312685	-1101745	.3131073	-1115193	42	3756778	.9739501	1106581	2507487	.1276827	2	1
321	1	1971	0	1	1	1	1	2	2	2	3	3	2	4	4	3	4	1	2	3	3	2	3	2	3	4	3	2	2	2	3	5	4		4	-.2443288	-.404772	.5415936	.1180145	-.1044923	.4103222	43	5356402	3990104	1321749	3272526	.8086385	2.5	3666667
322	1	1986	0	1	0	2	2	4	3	3	3	3	3	2	2	2	3	2	3	2	3	2	3	3	3	3	3	2	2	2	3	1	5		3	-.1060337	.5056916	-130391	.2178358	.6314671	.1992168	28	5486435	1986585	2366925	4048848	-.1123215	2.75	2
323	1	1965	1	1	1	2	2	3	1	1	2	2	2	4	4	4	3	2	1	2	2	2	3	4	4	3	3	2	2	2	2	5	5		3	-.1389752	.3397757	.5536376	-.6401864	-.2556513	-.2288565	49	532565	4256142	215271	2097248	.8982801	2.75	4
324	0	1956	1	1	1	1	1	3	1	2	3	3	2	3	3	2	4	2	1	1	3	3	3	3	3	4	3	2	2	2	3	5	0		3	.0833255	-.4615085	-.4160465	-.0128943	-.4998016	.0121793	58	5645792	3044419	1304461	3461098	1292429	3	2666667
325	1	1962	1	1	0	2	2	4	2	3	3	3	4	5	5	5	2	2	3	2	4	2	3	5	4	3	4	2	2	2	2	1	4			.0215636	.4143901	1554772	.3564821	.8606431	.8909746	52	6216002	5181209	2367114	3679322	-.7139661	3.25	5
326	1	1980	0	1	0	1	1	4	1	1	3	3	1	5	5	5	1	1	3	1	1	3	3	3	3	1	5	1	1	1	5	0	5		5	1288437	-.4878164	1494797	-.3360607	1304721	-.878389	34	5932253	5353206	15839	2913996	-100532	4	5
327	1	1962	0	1	0	1	1	2	1	4	3	2	1	5	5	5	5	1	1	5	4	1	1	1	3	1	1	2	2	2	1	5	4		1	-1719655	-.4627221	1576427	.5268971	-.9512151	1175732	52	3560709	4768488	1027709	2677716	1671266	1	5
328	1	1962	0	1	0	1	1	2	1	4	3	2	1	5	5	5	5	1	1	5	4	1	1	1	3	1	1	2	2	2	1	5	4		1	-1719655	-.4627221	1576427	.5268971	-.9512151	1175732	52	3560709	4768488	1027709	2677716	1671266	1	5
329	1	1962	0	1	0	1	1	2	1	4	4	3	1	5	5	5	5	1	1	5	5	1	2	1	5	1	1	2	2	2	1	5	4		1	-1861467	-.4438917	1606489	118862	-.9724213	1625221	52	4050693	4724338	.8955887	3654052	1636478	1	5
330	1	1962	0	1	0	1	1	2	1	4	4	3	1	5	5	5	1	1	1	5	3	1	2	1	3	1	1	2	2	2	1	5	4		1	-1777941	-.4401398	1578733	1121355	.1563352	.8429111	52	3277243	4815559	.850546	3554226	-.1433599	1	5
331	0	1979	1	1	0	1	1	1	1	4	4	4	4	2	3	3	5	1	1	4	4	1	2	3	5	3	2	2	2	2	1	5	0			-1394111	-.4239508	-.6807635	1205718	-.9136164	1337438	35	5132166	2337971	.8480051	4947567	1682554	1.75	2666667
332	0	1971	1	1	0	1	2	4	2	2	4	3	2	4	4	3	3	2	1	5	2	2	3	4	5	4	3	2	2	2	3	1	0		3	-.0604654	.102324	.5474516	.5184827	-.2607231	.4116175	43	6326515	3974568	1587965	4181151	1042303	3	3666667
333	1	1968	1	1	0	2	2	2	2	2	2	2	2	3	3	3	3	1	2	2	2	2	2	3	2	2	2	2	2	2	2	0	3		3	-.4894091	.4183212	-.3907561	-.4730365	.1735529	-.2814908	46	4374325	3103034	2304533	2343502	.3739196	2.25	3
334	0	1944	1	1	0	1	1	1	1	1	1	1	1	1	2	1	2	1	2	4	1	4	1	4	4	4	4	2	2	2	4	0	0		5	1291545	-.5088456	-181527	-1655547	.5793539	-.7468617	70	6172004	171589	1305848	2125772	.4028174	4	1333333
335	0	1976	1	1	0	1	1	4	4	4	4	4	1	4	4	4	4	0	1	4	2	2	2	3	4	5	3	0	2	2	1	0	4		3	-.9544089	-.2350917	.6174957	1107885	-.5668496	.2521259	38	5640104	3894481	1275388	5138991	1380744	2.25	4
336	1	1983	0	1	0	1	1	3	1	2	2	2	2	2	3	3	2	2	3	2	2	3	3	4	5	3	3	1	2	2	4	4	5		4	.7569724	-.4876429	-.7816529	-.756344	.9782166	-.3949576	31	6130844	2750474	1302962	3190066	-.3998583	3.5	2666667
337	0	1977	0	1	0	2	2	2	2	2	2	2	2	2	2	3	2	2	2	1	1	3	4	4	4	5	4	2	2	2	3	0	5			.618172	.4180858	-1302758	-.7419729	.5525144	-.9560335	37	6252136	2304448	2292542	3214053	.0855854	3.5	2333333
338	1	1963	1	1	0	1	2	1	1	1	1	2	1	2	2	2	2	1	1	1	1	2	1	3	3	2	3	1	1	0	3	1	3	2	4	.1975222	.0057662	-1374278	-1257209	.0864805	-1109769	51	4593895	217544	1796031	1859958	.531216	2.75	2
339	1	1965	1	1	0	2	2	4	1	2	4	4	2	3	3	3	3	0	2	2	2	2	2	3	4	4	2	1	0	1	3	0	3	2	4	-.4053303	.394804	-.3551854	.7231756	.1936582	-.1304303	49	5623455	313112	1919789	4225455	.3348557	2.5	3
340	1	1972	1	1	0	1	1	1	1	1	1	1	1	2	2	2	2	2	4	1	2	4	2	4	5	3	5	1	0	0	4	1	3		4	1539018	-.5151178	-1373231	-1683584	1483799	-.9017643	42	63823	2307911	1536631	2235396	-.790596	4.25	2
341	1	1974	0	1	0	1	1	2	1	1	1	1	1	4	4	2	1	1	4	3	2	3	3	4	5	5	3	2	2	2	2	1	1		3	.2698801	-.5189437	.420671	-1361943	1639588	-.3752041	40	5546217	4208766	1189231	1825918	-1313306	3	3333333
342	0	1971	1	1	0	1	1	2	1	1	2	3	2	3	2	4	3	0	1	2	2	3	2	4	3	2	4	2	2	2	4	0	4		4	.8967465	-.4841898	-.8235489	-.7264577	-.1681004	-.3456081	43	5841465	2726108	1468523	2757686	.9821563	3.75	3
343	1	1983	1	1	0	3	2	3	2	2	4	5	2	4	3	2	4	0	2	4	3	2	2	3	3	1	3	2	2	2	2	1	4			-.6309733	.7961878	.0055317	106202	-.1319353	.6295493	31	5049263	3386536	2536761	3974453	.8156893	2.5	3
344	0	1972	1	1	0	1	1	2	1	1	2	3	1	3	2	2	3	2	1	5	1	3	1	3	5	5	3	2	2	2	4	2	3		5	.5514135	-.4798605	-.9385992	-.6729311	-.1893445	-.3382851	42	6227831	254881	1037085	2961536	1213029	3.25	2333333
345	1	1965	1	1	0	2	3	5	3	3	4	4	2	5	5	4	2	2	2	3	3	2	3	3	2	2	3	1	0	0	2	0	4	4	3	-.6008263	100586	1497447	1062051	.4060283	.5339736	49	5083334	4990016	2842411	3909715	-.1977365	2.5	4666667
346	1	1975	1	1	0	1	1	1	1	1	1	1	1	1	1	1	1	1	5	3	1	5	1	5	5	5	5	1	2	2	5	0	2		5	2234342	-.5163336	-232706	-1840604	2253042	-108004	39	7368294	1349674	1439518	2742916	-1489206	5	1
347	1	1967	1	1	0	1	1	2	1	2	2	2	2	2	2	1	2	1	2	2	2	2	2	3	4	2	4	2	2	2	3	1	3		4	.2902336	-.4776679	-1391988	-.7058551	.5104485	-.3912128	47	5101421	1998779	1235819	2943872	.0575891	3	1666667
348	1	1975	1	1	0	1	1	4	1	1	1	1	1	4	4	4	4	2	1	1	1	3	3	3	3	3	5	2	2	2	3	5	1			.8044169	-.5143295	.5193925	-1520066	-.4320146	-.9947312	39	5575111	4295435	1566425	1391204	1441035	3.5	4
349	1	1976	1	1	0	2	2	3	3	4	4	2	1	2	2	2	2	1	1	2	2	1	1	2	5	4	2	2	2	2	2	1	4		5	-1032422	.5337436	-1309323	.6586555	-.0055241	-.3110141	38	4919647	1854478	1945796	4676182	.4798647	1.75	2
350	1	1970	1	1	0	3	3	4	2	4	4	3	1	4	3	3	2	2	1	4	2	1	3	1	1	1	2	1	0	0	2	0	4		3	-1258505	1296599	.0409407	1036163	-.0519722	.1369331	44	3667039	3281007	2907701	3482378	.3716535	1.5	3333333
351	1	1982	1	1	0	1	1	4	1	1	2	2	2	4	4	4	5	2	2	5	2	2	4	3	2	3	2	1	3	3	2	0	0	3	3	-.4945038	-.4917472	.5793485	-.5936013	-.3991845	.3159451	32	4635231	410845	1214858	1873642	1371513	2.25	4
352	1	1971	1	1	0	2	3	2	2	3	2	2	2	3	3	2	5	2	1	2	2	1	2	1	2	2	3	1	0	1	1	1	3		4	-1166312	.9267505	-.4435287	-.1935776	-.8570275	-.1946507	43	38618	2872524	268961	2256081	1693384	1.5	2666667
353	0	1973	1	1	0	1	1	1	1	4	4	4	3	5	5	5	1	1	5	5	2	1	1	1	5	4	5	2	3	3	2	5	2		3	-.5869494	-.4477598	1571262	1126752	2011623	.6256244	41	5460251	501148	.89073	4636627	-2081161	2.25	5
354	0	1966	1	1	0	1	2	2	1	2	1	2	1	2	2	2	3	0	2	4	2	3	2	4	4	4	4	1	0	0	4	0	3			.9950544	-.0057134	-1345702	-118028	.2664578	-.2891872	48	634006	2119633	1765556	2477816	.715636	3.75	2
355	1	1976	1	0	0	1	1	2	2	3	4	4	4	5	5	4	5	0	1	3	3	1	2	1	4	2	4	2	3	3	2	0	0		2	-.9000298	-.3805823	1524896	1036302	-.8750734	.9229053	38	5088645	4837129	1271652	4061583	1556859	2	4666667
356	1	1972	1	1	0	2	2	2	2	2	2	2	2	3	3	3	5	1	1	2	2	3	1	3	3	4	4	2	2	2	4	0	0		4	.7199854	.4082545	-.391999	-.6859677	-.7328075	-.3100126	42	6346699	314405	2457832	264364	1906605	3.5	3
357	1	1967	0	1	1	1	1	1	2	2	2	2	1	1	1	1	5	1	1	5	4	5	2	5	5	5	5	1	3	3	5	5	0	1	5	1883407	-.4304113	-2248496	-.9298208	-.6917836	.5876288	47	8029233	101239	1510384	3573342	2313752	5	1
358	1	1982	0	1	0	2	2	3	2	2	4	3	1	4	3	3	2	1	3	2	2	2	3	2	2	2	3	2	2	2	3	2	4			-.2665373	.4477233	.0230465	.5097401	.9176365	-.3080092	32	4705971	3529995	2236957	3583261	-.6160399	2.5	3333333
359	1	1985	0	1	0	1	1	3	1	1	2	2	2	2	2	1	3	2	3	2	2	3	2	3	2	2	3	1	0	0	5	0	5		3	.9671636	-.4895752	-1399213	-.9608072	.724299	-.4583573	29	5426301	209338	1482228	2507433	.0310261	3.5	1666667
360	1	1985	0	0	0	1	1	3	1	4	4	3	1	3	3	2	5	2	1	5	4	1	2	3	5	5	3	2	2	2	3	0	5		1	-.4754492	-.4402105	-.3641336	.8386763	-.8460402	1033079	29	6149358	2748576	.8289936	4759131	1906265	2.5	2666667
361	0	1983	1	1	0	2	2	4	1	1	2	3	1	3	3	3	4	0	2	2	2	2	2	3	3	4	3	1	1	0	2	0	4	2	3	-.3021496	.3561704	-.3925873	-.4589175	-.077163	-.407975	31	5072508	3231066	2082462	2375453	.8615867	2.5	3
362	0	1974	0	1	0	1	1	5	1	3	5	5	4	3	3	3	5	1	3	3	2	1	1	4	3	1	3	1	2	2	5	1	3		5	.262215	-.4207767	-.313442	1338591	.1285141	.391183	40	6272855	2953679	1219916	5627811	.7000219	3.25	3
363	1	1982	0	1	0	2	2	4	1	2	2	4	1	5	5	2	1	1	4	1	1	4	2	4	4	4	4	2	2	2	4	0	3		5	1090522	.3431673	1310245	-.310847	1729685	-.9296902	32	669587	5259001	2319999	3148943	-1454506	4	4
364	1	1978	1	0	0	1	1	4	2	3	3	4	2	2	2	2	4	1	2	3	2	1	2	2	3	3	2	2	2	2	2	5	0		2	-1003083	-.3687493	-1294717	.4836516	-.1149873	.0016457	36	4444631	1884132	1079514	4157331	.8115057	1.75	2
365	1	1971	1	1	0	1	1	4	1	1	2	1	1	2	2	2	5	0	1	2	1	4	1	4	5	3	4	2	2	2	5	2	4			1496756	-.4947199	-1360596	-1303873	-.6456828	-.9475777	43	6891455	2182944	1473716	2699324	2127618	4.25	2
366	1	1983	1	1	0	1	1	3	2	3	2	4	2	5	5	4	5	2	1	2	3	3	2	3	4	4	3	2	2	2	3	1	4			.061116	-.4136889	1483451	.0292725	-.7987496	.3216295	31	6209679	5036528	1482019	332526	1711479	3	4666667
367	1	1974	2	1	0	1	1	4	2	4	3	4	2	4	4	4	4	0	2	4	2	2	2	4	2	3	3	2	2	2	2	5	5			-.3821573	-.3853489	.6078208	.6128829	-.0979247	.2863701	40	5429241	397381	129601	4234539	.8404489	2.75	4
368	0	1975	0	1	0	1	2	3	1	1	3	4	1	4	4	3	5	1	1	4	3	3	3	3	3	5	3	2	2	2	2	5	0			-.3081009	.0293945	.5429533	.2181363	-.8262104	.4712965	39	5713371	408784	1622357	3008347	1832216	2.75	3666667
369	1	1979	0	1	0	1	1	2	1	4	4	3	2	3	3	2	4	1	2	4	3	2	2	4	3	5	4	2	2	2	3	2	0		3	.1036643	-.4437754	-.3815354	.7122037	-.0738129	.5733088	35	6372106	2885806	1064965	4837074	.9339899	3.25	2666667
370	1	1978	1	1	0	2	3	4	2	2	3	2	1	2	2	3	3	0	2	2	1	3	2	3	3	1	3	1	2	2	3	0	3			.1643559	.9311704	-1292156	-.2283253	.2515321	-.8501731	36	5131713	214589	2825694	3114772	.5235766	3	2333333
371	1	1968	1	1	0	2	2	3	2	2	2	4	2	4	4	4	4	0	1	3	2	1	4	3	5	4	3	2	2	2	1	2	5			-.9283108	.4297318	.5782776	.0593878	-.5811194	.0651492	46	5235201	4115403	2001933	303819	1299491	2	4
372	1	1965	1	1	0	4	4	2	4	4	4	3	2	3	3	1	5	0	1	2	2	1	1	4	4	2	4	1	0	1	1	0	4	4	2	-.8011679	2258373	-.4817655	.9779219	-.8279828	-.1103143	49	5711715	2825879	4121021	4541595	1805068	2.5	2333333
373	1	1970	1	1	0	2	2	4	2	2	4	4	1	4	4	3	4	2	2	1	4	3	3	4	3	2	2	2	2	2	3	0	0		3	-.1213159	.4464271	.5475379	.7502689	-.0895048	.3530377	44	5686956	4075584	2366791	3973113	.7238148	3	3666667
374	1	1980	1	1	0	1	1	1	1	1	1	1	1	3	3	4	2	1	2	3	1	4	1	4	5	5	5	1	2	2	5	3	4		4	1825574	-.5231447	-.366609	-1698239	.6102284	-.8375429	34	7179628	3389593	1443429	2097764	.3112115	4.5	3333333
375	1	1977	1	0	0	2	2	4	2	3	4	4	1	4	4	2	2	1	1	3	2	2	3	5	5	5	3	1	2	2	4	2	5		5	.3695696	.4502631	.4783669	.7724347	.0654072	-.0646804	37	7061468	4009059	2008855	4945044	.5610202	3.5	3333333
376	0	1978	1	1	0	1	1	2	1	2	2	2	2	5	5	3	4	1	2	2	2	2	4	2	4	2	3	2	2	2	4	1	0		4	.232364	-.4961109	1395076	-.5808075	-.0600602	-.1576256	36	5409734	5011513	1389734	2292265	.804993	2.75	4333333
377	1	1969	1	1	1	1	1	2	1	2	2	3	2	4	4	5	2	1	2	3	3	3	3	3	3	3	3	1	1	1	3	5	4	3	3	.1872647	-.4891037	.6432031	-.3545342	.4609785	.3179835	45	5350032	4213468	1339955	260949	-.0623784	3	4333333
378	0	1979	1	1	0	1	1	2	1	1	1	1	1	2	2	1	1	1	5	1	1	5	2	5	5	5	5	1	3	3	5	5	0		5	224422	-.5197793	-1448292	-1831735	2263294	-134564	35	7403164	2379647	1554716	2643281	-1628188	5	1666667
379	0	1975	0	1	0	1	1	2	2	4	5	5	1	5	5	2	1	1	5	5	2	1	2	1	2	1	1	2	3	3	1	0	2		2	-1847569	-.3462917	1409808	1923219	1951963	.4905637	39	3282611	4689927	.9158872	4947515	-2166486	1	4
380	0	1975	0	1	0	3	4	5	2	2	3	2	1	4	4	3	4	0	1	5	2	3	2	2	3	4	3	1	2	2	2	0	5		3	-.4131233	1748164	.511924	.067052	-.5661107	.1856345	39	5451612	4033746	3511597	2333865	1499842	2.5	3666667
381	1	1975	1	1	0	1	1	1	1	1	1	1	3	1	1	1	3	1	2	3	2	5	4	4	5	4	5	1	2	2	5	5	3		5	1977845	-.5159514	-2298897	-1756454	.3323394	-.3398363	39	7228275	1187165	1530136	238741	.8018946	4.75	1
382	0	1978	0	1	0	1	1	4	1	3	3	4	2	5	5	4	4	1	1	5	4	3	1	5	4	3	4	2	2	2	4	0	4		4	.7707975	-.479783	1520256	.3803199	-.5210388	1178129	36	7068667	4995875	1320861	3873075	1447133	4	4666667
383	0	1973	1	1	0	4	4	4	4	4	4	4	2	5	5	1	4	1	1	4	4	1	1	3	2	1	1	2	2	2	1	5	5		3	-1648431	2250561	1340238	149197	-.6803935	1143613	41	4443014	4628635	4079433	3795555	1195626	1.5	3666667
384	0	1967	2	1	0	2	1	1	1	2	2	1	2	2	2	2	2	1	1	1	1	2	3	4	5	5	5	1	3	3	5	0	0		4	1338604	-.1535198	-1362744	-1111085	.1587463	-.9946109	47	6912146	2225244	1681071	3134675	.671715	4	2
385	1	1975	1	1	0	2	2	2	2	3	2	2	2	3	3	3	4	1	1	2	2	2	4	3	3	2	3	1	1	1	2	2	3	4	2	-.3458698	.4231456	-.3848001	-.3616972	-.5293851	-.2394921	39	4925473	301893	2301368	2745881	1354636	2.5	3
386	0	1972	1	1	0	2	2	3	1	3	3	3	2	4	4	3	4	1	2	4	3	2	3	3	4	4	4	2	2	2	4	2	5			.379191	.3586573	.5415013	.2162249	-.0759983	.5343718	42	6504616	4002991	2082499	3525356	.9227099	3.25	3666667
387	1	1966	1	1	0	2	2	4	2	3	3	2	1	5	5	3	4	1	3	2	2	3	1	4	3	3	3	1	2	2	3	1	3			.2613348	.4175522	1396347	.0084397	.3919944	-.2724947	48	6045046	5068468	2412652	3258361	.3700752	3.25	4333333
388	1	1984	0	1	0	1	1	4	1	1	1	1	1	3	3	3	3	2	4	1	1	2	3	5	5	5	5	2	2	2	5	0	5			1647374	-.5191092	-.4369071	-16936	1230404	-1189713	30	7132991	3397773	1434039	2462894	-.3692614	4.25	3
389	1	1973	0	1	0	3	2	3	2	3	4	3	2	4	3	3	4	2	2	2	2	3	3	3	4	3	3	2	2	2	3	0	5			-.0299386	.787077	.0308915	.6368299	-.0599944	-.1310251	41	6064023	3516126	2653765	4141351	.8447698	3	3333333
390	0	1981	0	0	0	1	1	3	1	2	3	3	1	3	3	2	2	2	4	2	1	3	3	3	5	3	4	2	2	2	3	0	5			.4051839	-.4619742	-.4464495	-.1132507	1428359	-.7930039	33	5803487	3131867	1185562	3847661	-.9333568	3.25	2666667
391	0	1972	0	1	0	1	1	2	1	2	3	4	4	4	4	3	5	2	1	2	2	2	1	4	5	4	4	1	3	3	4	4	0		4	.5151876	-.4658307	.5393628	.1624695	-.7527642	.1703932	42	6973824	4082098	1277255	4058499	1747023	3.5	3666667
392	1	1976	1	1	0	1	2	4	1	3	3	3	2	1	1	1	4	1	1	3	3	2	3	1	5	3	3	2	2	2	3	0	0		4	-.4262434	.0530393	-2241198	.1961103	-.5361228	.2428945	38	5169614	.8137902	1475106	388495	1417164	2.25	1
393	1	1982	0	1	0	2	4	4	4	3	3	3	2	3	3	3	3	2	2	3	3	2	2	2	2	2	2	2	2	2	2	5	5			-.8355007	1559959	-.3609609	.4511633	.1244822	.3330374	32	4583731	291653	3433071	333748	.3389861	2	3
394	1	1980	0	1	0	1	1	2	1	4	4	3	2	3	2	2	4	1	2	2	2	2	3	3	4	4	4	0	2	2	3	1	0		3	-.0017634	-.432669	-.9012358	.6514321	-.0400135	-.1509669	34	6041419	2369347	1099999	4961252	.8504431	3	2333333
395	1	1975	0	1	0	1	1	3	1	4	3	2	2	5	5	4	5	2	1	5	2	1	3	2	5	4	3	2	2	2	1	5	0		2	-1140286	-.4625839	1496863	.376678	-.8820181	.5462098	39	5135227	4834612	.9016834	3412548	1800856	1.75	4666667
396	0	1970	0	1	0	1	1	2	1	1	2	2	3	4	4	3	3	1	2	1	2	2	1	5	5	5	3	2	2	2	2	5	1		5	.043619	-.4929082	.5002692	-.7276605	.2064567	-.2698426	44	6029284	4251184	1227454	2803117	.3650386	3	3666667
397	0	1978	1	1	0	1	1	1	1	2	3	2	2	2	4	4	4	1	2	2	2	2	1	3	4	2	2	2	3	3	4	0	2		3	.0980932	-.4692901	-.2086086	-.2235463	-.0501071	-.2171198	36	5454002	3228474	1263121	3288314	.8802221	2.75	3333333
398	0	1982	0	1	0	1	1	1	1	4	4	3	2	4	4	2	1	1	4	3	4	2	2	4	4	4	4	1	2	2	4	2	2		2	.4959758	-.4593817	.5073236	.7110459	1632863	.7348927	32	6478791	3920125	1151203	4844436	-1496047	3.5	3333333
399	1	1973	1	0	0	2	2	4	2	3	4	4	4	4	4	4	4	1	2	2	4	2	3	3	4	2	3	1	1	1	2	5	4	2	3	-.6290865	.4505074	.6305074	1027848	-.1517357	.9835824	41	5556071	3997762	2250429	427109	.6234833	2.5	4
400	1	1979	1	1	0	1	2	4	2	2	2	3	2	4	4	3	3	2	1	2	2	2	3	3	3	3	3	2	2	2	3	0	4		3	-.0134863	.078847	.507643	-.3372044	-.2411058	-.1895405	35	5333872	4056672	1906671	2758941	.8610215	2.75	3666667
401	1	1980	1	0	0	1	1	4	1	1	3	1	1	5	5	2	5	0	1	4	2	4	3	2	5	5	4	2	3	3	3	5	0		4	.416346	-.4958779	1346716	-.5448672	-.7709336	.0603203	34	6345472	4995348	1255451	2353659	1998348	3.25	4
402	0	1975	1	1	0	1	1	1	1	2	1	2	1	2	2	2	5	1	1	5	1	4	1	5	5	5	5	1	1	1	5	1	0	2	4	1831394	-.5046775	-134736	-1378449	-.6505136	-.4797358	39	780168	2144689	1342271	2898144	2312886	4.75	2
403	0	1967	1	1	1	1	1	2	1	1	1	1	1	3	3	2	3	1	3	3	1	4	3	4	5	3	4	1	2	2	5	2	3		5	1629642	-.5206984	-.4826333	-166862	.7697943	-.8420165	47	6712106	3214407	148669	2037906	.2547944	4.25	2666667
404	1	1984	1	1	0	3	3	3	4	4	4	4	2	3	3	3	4	0	2	4	2	2	2	2	2	2	2	1	0	0	2	0	5		3	-.9877821	1431216	-.342734	1196497	-.1365577	.2559173	30	4851005	2861738	3222462	4450758	.8377701	2	3
405	1	1971	0	1	0	2	2	5	2	2	4	4	3	3	3	4	4	2	1	3	4	2	2	2	1	3	3	2	2	2	2	5	5			-.7575172	.4540288	-.26029	.8705454	-.5981488	.9563298	43	4726469	3044585	222231	3605225	118424	2.25	3333333
406	1	1979	1	1	0	1	1	2	1	1	1	2	1	3	3	3	1	1	3	2	1	3	2	3	4	5	5	2	2	2	4	2	4			1168764	-.5090895	-.4241052	-1393478	1292875	-.9738708	35	6134627	3340264	1343773	2179224	-.7964103	3.75	3
407	1	1977	1	1	0	2	2	2	1	2	2	2	2	2	2	2	5	2	1	2	1	2	2	4	4	5	2	1	2	2	4	0	5		4	.2963703	.3584211	-1349376	-.6884837	-.7327439	-.7157403	37	6263313	2145113	2060468	3043638	193934	3	2
408	1	1975	1	1	0	3	3	4	2	4	4	4	2	4	4	3	4	2	2	4	2	2	3	4	4	3	3	2	2	2	2	0	3			-.502455	1291385	.5462486	1143211	-.1117438	.2952701	39	6092101	3956985	2938717	459038	.8735005	2.75	3666667
409	1	1984	0	0	0	3	3	3	3	3	3	3	3	3	3	3	3	0	2	2	2	4	5	2	2	2	2	2	0	0	2	4	5		3	-.4477399	1337182	-.3731275	.3379539	.171784	-.0760535	30	4906875	30508	3392382	3228547	.3433584	2.5	3
410	1	1977	1	1	0	1	2	3	2	3	2	3	1	3	3	2	4	2	1	1	2	2	1	3	3	3	3	2	2	2	2	0	4			-.3651041	.0973761	-.4436169	-.2039378	-.5096336	-.5100656	37	5025694	2971192	18504	3223722	1310305	2.5	2666667
411	0	1973	0	1	0	2	2	4	1	3	3	3	2	3	3	3	1	1	3	3	3	1	2	2	4	3	2	2	2	2	2	0	4		2	-.9461358	.377296	-.3527438	.3991029	1110468	.3267332	41	4443584	3010799	1824112	3460862	-1079008	1.75	3
412	1	1978	1	1	0	3	3	5	1	2	3	4	2	4	4	2	4	1	3	2	2	1	3	3	2	2	3	1	0	1	2	5	5			-.6486131	1207717	.4571327	.4525109	.3316209	-.1362303	36	4787248	4068217	2981451	3000786	.2067806	2.25	3333333
413	1	1982	0	1	0	1	1	3	1	4	3	3	2	3	3	2	5	1	1	4	2	4	2	3	3	4	2	2	2	2	2	2	2		2	-.3466561	-.4482753	-.4010148	.3508207	-.8027883	.2188533	32	5607699	2859966	1149928	395591	1895053	2.75	2666667
414	1	1971	0	1	0	1	1	3	3	4	5	2	1	3	3	3	4	0	1	2	2	1	1	2	2	2	2	2	2	2	1	5	3		3	-1458116	-.2846033	-.3386388	1116868	-.5738019	-.1162238	43	3922006	2789718	1241384	4757652	1237851	1.5	3
415	1	1968	0	1	2	1	1	3	1	1	1	2	2	3	3	3	4	0	2	4	2	5	3	5	5	3	5	2	2	2	5	5	4		5	2051833	-.5230998	-.3960187	-1483626	.0503643	-.138481	46	759228	325841	1608927	2298207	1234192	5	3
416	1	1968	1	1	0	2	2	5	2	2	4	4	2	2	3	2	4	1	2	3	2	2	2	3	4	3	4	1	1	1	3	0	3	2	3	-.015087	.4574601	-.801237	.6534868	-.0573788	-.0114455	46	5958002	2570201	2109372	4409915	.9270814	3	2333333
417	0	1974	1	1	0	1	1	5	1	5	5	4	2	4	4	4	5	1	1	5	2	1	3	3	2	3	1	1	3	3	3	3	0		1	-1015957	-.4109765	.6461517	16729	-.85037	.6454297	40	5213778	377757	.9073772	5336179	1724614	2	4
418	1	1978	1	1	0	3	2	4	2	2	3	3	2	3	3	3	4	2	2	2	2	3	2	4	4	4	3	2	2	2	4	0	3		3	.5574808	.7654269	-.3793242	-.0240177	-.0246338	-.2649523	36	6662418	3209644	271807	3604535	.944972	3.5	3
419	0	1970	1	1	0	1	1	2	1	1	1	3	1	2	3	2	4	1	1	3	2	3	1	4	4	4	2	2	2	2	3	4	0		4	.2256736	-.4909482	-.841864	-1015229	-.4892498	-.3162942	44	5625394	2692589	1210733	2317714	1539353	3	2333333
420	0	1987	0	0	0	1	1	3	4	4	5	4	2	4	4	4	3	2	2	3	2	1	3	2	3	2	2	2	2	2	2	2	4		3	-1200511	-.2200059	.6268141	1555631	.1372119	.2576666	27	4641692	3821505	1346304	5424543	.2565887	1.75	4
421	1	1983	0	0	0	1	2	3	4	3	3	4	2	3	3	4	5	2	1	2	3	2	2	2	2	3	3	1	0	0	2	5	4	5	3	-.6792583	.2433841	-.2871182	.5238492	-.8311105	.2701121	31	4993169	2963382	2116427	3952247	1679673	2.25	3333333
422	1	1968	1	1	0	2	2	2	1	1	3	3	1	1	3	3	5	0	1	3	2	2	1	3	1	3	4	2	2	2	2	0	3		3	-.2150898	.3746804	-1157778	-.0950275	-.7825786	-.2216328	46	4862319	2282175	211286	2757857	1895674	2.75	2333333
423	1	1969	1	1	0	3	4	5	2	3	2	4	2	4	4	2	5	0	1	4	1	1	2	3	2	2	4	2	2	2	1	0	4		2	-.7850003	1761466	.4475865	.239269	-.8389546	-.1563923	45	4898708	3931478	3535723	2677075	1799771	2.25	3333333
424	0	1978	0	1	0	1	1	2	1	3	3	3	2	4	4	4	3	2	2	3	1	2	2	5	5	5	5	2	2	2	5	2	4			1272478	-.4735522	.5739504	-.0603611	.3054179	-.3981759	36	769158	4193911	1229289	4400076	.5629937	4.25	4
425	1	1970	1	1	0	2	2	2	2	2	2	2	2	3	3	2	5	1	1	2	2	2	3	2	4	2	3	2	2	2	1	0	5		3	-.8022557	.4238443	-.4443327	-.428739	-.8315943	-.2212513	44	4515536	2964869	2219974	2362713	1791823	2	2666667
426	1	1978	1	0	0	1	2	4	2	2	5	5	2	5	5	4	4	1	1	2	2	2	5	1	4	4	3	1	2	2	1	0	5		4	-1310215	.1408909	1508164	1540703	-.586301	.1777037	36	4991539	4997201	1581916	4540487	109242	1.75	4666667
427	1	1967	1	1	0	2	2	4	2	3	3	3	3	3	3	4	4	1	1	4	3	2	2	3	4	4	3	1	1	1	3	0	0	2	3	-.1790207	.4341237	-.2825197	.2886287	-.5554749	.6632742	47	6018115	3031097	2129971	3716501	1391287	2.75	3333333
428	0	1972	1	1	0	1	1	3	1	2	2	4	3	5	5	4	5	1	1	5	4	3	3	3	2	2	3	2	2	2	2	4	0		3	-.2877344	-.4885947	1513871	.0265869	-.8749347	1323547	42	5143729	4976025	1376683	2339204	1741877	2.75	4666667
429	0	1968	1	1	0	4	4	5	4	5	4	4	3	3	3	3	5	1	1	3	4	2	3	2	3	3	4	2	2	2	1	0	4		2	-1023777	2261969	-.3210647	1450935	-.8934394	.9854913	46	5601418	2821937	4163517	460317	1689452	2.25	3
430	1	1979	1	1	0	3	3	5	5	5	5	4	2	4	3	3	5	1	1	3	3	2	3	3	2	2	1	1	0	0	2	0	3			-1207276	1513077	.0743825	1810452	-.8726882	.5968483	35	5218424	318678	3374636	5419315	1679625	2	3333333
431	0	1952	1	1	1	1	2	2	2	1	1	2	2	4	4	3	2	1	1	3	2	4	2	4	5	4	4	1	0	0	4	5	4	1	4	1185729	.0391915	.4858637	-1274282	.091022	-.2051855	62	6755827	4201468	2049296	2037836	.6661378	4	3666667
432	1	1974	1	1	0	1	1	3	1	2	2	1	1	2	2	3	4	2	2	1	2	2	2	3	3	3	3	2	2	1	3	0	5		5	.1169782	-.4798591	-128913	-.904159	-.0309914	-.6756337	40	5009965	2155841	1317854	2588685	.9093732	2.75	2333333
433	1	1977	0	1	0	1	2	5	2	2	2	2	1	4	4	3	2	2	2	4	3	3	3	3	3	2	4	2	2	2	3	0	3			.4201073	.0609123	.5158564	-.5643453	.4695659	.2818421	37	5374878	4022503	1973813	2335037	.0909853	3.25	3666667
434	1	1982	0	1	0	1	1	2	1	2	2	4	1	4	4	2	5	0	1	2	2	2	2	1	2	2	4	2	2	2	2	4	3		2	-.4708409	-.4655597	.4598168	-.109235	-.7996943	-.2369997	32	4362503	3937042	1298535	2485028	1703723	2.25	3333333
435	1	1983	0	1	0	3	3	5	4	4	4	3	2	4	4	4	5	0	2	4	3	1	3	2	4	3	3	1	0	0	3	0	4	4	3	-.6280062	1410957	.6104798	.9997705	-.4140382	.6538576	31	5866978	3877347	3224164	4321741	1289771	2.25	4
436	1	1981	0	1	0	1	1	1	1	1	1	1	1	2	2	2	1	1	5	1	1	5	1	5	5	5	5	2	2	2	5	2	5		5	2243832	-.520195	-1390197	-1829191	2262765	-1341339	33	7419162	2447968	1567514	2626718	-1639199	5	2
437	1	1977	1	1	0	1	1	4	2	4	2	2	1	2	2	2	2	1	1	3	2	1	1	3	3	4	4	1	2	2	2	2	4		4	-.3038417	-.3976175	-1321676	-.3172391	.0299459	-.2683591	37	4914809	1905749	1141035	3576142	.5750941	2.5	2
438	0	1968	1	1	0	2	2	2	2	2	3	3	2	4	4	4	5	1	1	4	3	2	1	3	3	3	2	1	2	2	2	2	4		3	-.6976004	.4298771	.6013938	.2612391	-.8627547	.617722	46	5163664	4032868	2169687	2963532	1783019	2.25	4
439	1	1974	1	1	0	2	2	2	2	3	3	3	2	4	4	4	4	2	2	3	2	3	3	3	3	4	3	2	2	2	3	5	4			.048762	.4307404	.5829532	.2354545	-.0707787	.0282367	40	6021193	4104895	2285018	3530992	.8699668	3	4
440	1	1984	0	1	0	1	1	2	2	5	5	5	2	4	5	2	5	1	1	5	4	1	1	1	3	1	1	1	0	0	1	2	5	5	3	-2043361	-.3389869	1060357	2133046	-.9568367	1487686	30	3960999	4017768	.9475768	5175877	1600142	1	3666667
441	1	1978	0	1	0	2	2	4	4	4	4	4	2	4	4	2	4	1	1	4	2	1	2	2	4	2	1	2	2	2	2	1	5			-1380533	.5993661	.499588	1241514	-.6064278	.384262	36	4757887	3671503	2154346	4693764	129668	1.5	3333333
442	0	1974	1	1	1	1	1	1	1	1	1	3	3	3	3	3	5	1	1	3	3	3	1	5	5	3	3	2	2	2	5	5	0		3	1189173	-.5091995	-.3734384	-1109301	-.7350527	.3088119	40	7015651	3175117	1465369	2514189	1956805	4	3
443	1	1982	1	0	0	3	4	5	3	3	3	3	3	4	4	4	3	2	3	2	2	2	3	4	4	3	3	2	2	2	4	5	5			.3417389	181604	.5654316	.2790964	.6543791	-.0884521	32	6633924	416653	3842119	373126	-.128037	3.25	4
444	1	1971	1	1	0	1	1	3	1	4	4	4	3	4	3	3	5	0	2	4	4	2	2	2	3	3	2	2	3	3	2	5	0		1	-1001452	-.4331418	.0961547	1163766	-.4449627	1213426	43	5022212	324036	105637	4467659	1145609	2	3333333
445	1	1969	1	1	0	3	3	4	2	4	4	4	2	3	3	4	5	2	1	2	2	2	2	3	4	4	4	2	2	2	2	0	3		2	-.4507098	1301391	-.2938494	1066732	-.7977911	-.0667134	45	6210645	3074843	2997791	470505	1746471	2.75	3333333
446	1	1981	1	1	0	2	2	4	2	3	4	4	2	5	5	4	5	0	2	5	2	2	4	2	3	4	3	1	3	2	3	5	0		3	-.433506	.4473941	1503747	.9886514	-.3914667	.5434266	33	5889308	495904	2094635	3988825	129271	2.5	4666667
447	0	1981	1	1	0	1	1	1	1	4	1	2	1	2	2	1	2	1	1	5	2	3	1	5	5	5	5	1	2	2	5	1	0		5	1611364	-.4974598	-1387321	-1026576	.1337777	-.1087112	33	7456782	1948437	1187608	352085	.9116501	4.5	1666667
448	1	1964	1	1	0	1	2	2	1	2	2	3	2	4	4	3	2	1	4	2	4	4	3	4	4	5	4	2	2	2	4	0	3		4	1066727	-.0061983	.5225211	-.4547215	1390909	.3997148	50	6912255	4221391	1942174	3040534	-1016859	4	3666667
449	1	1975	1	1	0	1	1	2	1	2	2	1	1	1	2	3	3	1	4	1	2	4	3	4	5	4	3	2	2	2	4	0	3		4	1008852	-.4882461	-1688612	-1065305	1187164	-.8123106	39	6411822	1849825	1383052	3193032	-.3786774	3.75	2
450	0	1978	1	1	0	1	1	2	1	3	3	4	3	3	4	4	5	2	1	3	3	2	3	3	3	3	2	2	2	2	3	1	4		3	-.4123114	-.4530041	.2256491	.4795181	-.8292355	.6118388	36	5481444	3550436	1193579	3818506	1701992	2.5	3666667
451	1	1985	0	1	0	2	2	3	2	2	4	4	2	3	3	2	4	2	1	2	2	2	2	3	2	1	2	2	2	0	2	0	5			-.7699112	.464581	-.4100895	.782334	-.5439944	-.0812878	29	4522427	2955804	2197988	3879734	124966	2.25	2666667
452	0	1982	1	1	0	1	1	2	1	2	2	2	1	2	2	2	2	1	1	3	1	4	1	4	4	3	4	2	2	2	4	0	3		4	1123354	-.4823717	-1346523	-.8763092	.1392353	-.7531846	32	6216632	2132537	1325733	3084522	.7610269	4	2
453	0	1964	1	1	1	4	4	4	3	5	5	5	2	5	5	3	5	1	1	4	4	1	2	2	4	2	1	2	2	2	1	2	0		3	-195509	2214659	1480833	2291207	-.9635349	1280266	50	5010134	4687988	3775463	4899169	15718	1.25	4333333
454	1	1975	0	1	0	2	2	4	2	2	3	3	2	3	4	4	4	1	1	2	2	3	2	4	4	4	4	1	0	0	3	0	5	5	5	.4145688	.4275424	.1813855	-.0009591	-.4791458	-.185726	39	653789	3767197	2321445	3556783	1416246	3.5	3666667
455	1	1983	0	0	0	1	1	3	2	2	2	2	2	3	3	3	3	2	3	3	2	3	3	3	4	2	3	2	2	2	4	0	5			.5908356	-.4255264	-.3831152	-.6951694	.6835894	-.1799384	31	5692807	3085539	1497895	2894845	.0422654	3.25	3
456	1	1985	1	1	0	1	1	2	2	3	3	3	1	3	3	3	5	1	1	4	1	1	3	2	1	1	3	1	0	0	1	0	4		3	-1110629	-.376947	-.3610955	.3057177	-.8289502	-.2507826	29	3673987	2869041	1221111	3295424	1810863	1.75	3
457	0	1975	1	1	0	1	1	1	1	1	1	1	1	5	5	5	1	1	1	5	1	1	3	1	5	5	5	1	3	3	2	4	0		2	-.1762626	-.5191962	1489655	-125208	.275082	-.2415286	39	4893533	5200073	1002851	1126866	.1653043	2.25	5
458	1	1976	1	1	0	2	2	3	1	2	3	3	1	2	2	2	5	2	1	2	2	3	2	3	3	3	3	2	2	2	3	4	4		3	.0741031	.3793325	-1323499	-.0244218	-.7520005	-.3987029	38	5584711	2078819	2142503	3354156	1885775	3	2
459	1	1976	0	1	0	3	3	4	3	4	4	3	2	3	3	3	4	2	2	2	3	2	3	2	3	3	3	2	2	2	3	4	5			-.4102494	1353877	-.3491595	.8923927	-.102573	.2295363	38	5615358	2940465	3216242	4308228	.7827682	2.5	3
460	1	1981	2	1	0	2	2	4	2	4	5	5	2	4	4	2	5	2	3	3	4	1	3	4	2	4	2	0	0	0	2	0	5			-1013003	.4814656	.5333412	1828459	.0100418	.9762032	33	5599018	38295	2010088	5441576	.6101895	2.25	3333333
461	1	1988	0	0	0	2	2	3	2	4	3	3	2	4	4	3	4	2	3	2	2	2	2	3	2	4	4	1	0	1	3	2	5	4	2	.070568	.4364052	.5219631	.3591317	.3840881	-.1451391	26	5898454	4022192	2317627	3881514	.2963451	3	3666667
462	1	1985	1	1	0	2	2	4	2	2	2	4	2	4	4	5	4	2	2	2	2	2	2	4	2	2	4	1	2	2	2	0	4		4	-.041157	.4211177	.6261156	-.1002238	-.0724581	-.1704382	29	5325411	4265013	2426716	2840567	.7734221	3	4333333
463	1	1983	0	1	0	1	2	4	1	2	2	2	2	3	3	3	4	2	2	4	2	3	3	3	3	2	3	1	0	0	3	4	5	3	3	.2095741	.0083504	-.3779084	-.5929829	-.0667762	.0297386	31	5326429	3052855	1817705	2426207	.9842005	3	3
464	1	1981	1	1	0	1	2	3	1	3	3	2	2	4	4	2	4	2	1	3	2	2	1	4	3	3	3	2	2	2	4	4	3		3	.3720746	.0217851	.4648852	-.0579996	-.4910119	.005324	33	6089936	3919958	1764659	3406934	1408626	3.25	3333333
465	1	1971	1	1	1	2	2	4	2	3	3	4	2	4	4	4	4	1	2	2	3	2	2	3	3	3	3	1	2	2	2	4	3		4	-.5159353	.4415114	.5975011	.5523386	-.1156205	.2870533	43	5361711	4074301	2242857	3680469	.7148489	2.5	4
466	1	1972	1	1	0	2	2	4	1	2	3	1	1	3	4	3	3	0	3	1	1	3	3	3	5	4	3	2	2	2	3	4	3			.2374989	.3553333	.0870237	-.4331251	.6969626	-.9488277	42	5941338	3774481	2127638	3035023	-.0094439	3	3333333
467	1	1981	0	1	0	1	1	1	1	2	2	2	1	5	5	4	3	1	2	5	5	1	3	2	2	2	3	2	3	3	2	4	0		1	-.6700156	-.501579	1503033	-.3024258	.0759516	1338482	33	4099807	4934138	1206885	1674139	.3551652	2	4666667
468	0	1987	0	1	0	1	1	1	1	5	5	5	5	5	5	2	1	1	5	5	5	5	1	5	5	5	5	2	2	2	5	1	2		1	148565	-.4542533	1455501	1626912	2085511	1946759	27	8715534	4867536	1316084	6361842	-196083	5	4
469	0	1975	0	1	0	1	1	1	1	2	4	4	2	3	3	3	1	2	5	2	1	1	5	5	5	4	2	1	2	2	2	5	4		2	-.5143831	-.4351448	-.3651607	.6696695	2081715	-.5508286	39	5503846	3222688	.8786515	5006173	-2037309	2.5	3
470	1	1971	1	1	0	2	2	4	2	3	3	3	2	3	3	3	2	1	1	3	3	2	3	3	3	3	3	2	2	2	2	0	4		3	-.4712233	.4391795	-.3512338	.3145505	-.015572	.3492384	43	5037734	2996188	2125794	352707	.4441501	2.5	3
471	1	1980	0	1	0	1	1	3	1	2	2	3	1	3	3	3	3	2	2	3	3	2	3	3	5	2	3	1	1	1	2	4	4	3	3	-.3250344	-.4749084	-.3642246	-.3232435	.1721732	.1503729	34	496623	304606	1127098	2923668	.4561632	2.5	3
472	1	1970	1	1	0	2	2	2	2	2	4	4	2	4	4	4	4	2	3	1	3	3	3	3	3	2	2	2	2	2	2	0	0			-.5643947	.4516376	.5984154	.8125505	.3355856	.1377684	44	5163939	4149678	2329582	3893276	.1573826	2.5	4
473	1	1980	1	1	0	1	2	2	1	2	2	2	1	2	2	2	3	2	3	2	2	3	3	4	4	3	3	1	0	0	3	2	3	3	3	.4123002	.0160921	-1344084	-.7020019	.6931141	-.5531873	34	5683289	2140419	1767781	301647	.0508752	3.25	2
474	0	1964	1	1	0	1	1	5	1	2	1	1	2	2	2	2	1	1	5	1	1	5	2	5	5	5	5	2	2	2	5	4	4		5	2208457	-.5163057	-1381489	-1671159	2254903	-1183931	50	7554149	2382749	1576444	2967458	-1677563	5	2
475	0	1976	1	1	0	1	1	2	1	2	3	4	1	4	4	4	5	1	1	5	2	2	2	5	5	1	3	2	3	3	3	1	0		3	.1169192	-.46306	.6016963	.2398286	-.783627	.2826456	38	6081543	404119	1149327	3762006	1960466	3.25	4
476	1	1967	1	1	0	2	2	2	4	3	5	4	2	5	4	3	5	2	1	2	1	1	3	3	1	3	3	2	2	2	2	0	3		2	-.8655562	.6069889	.9337884	1376186	-.8086068	-.2622608	47	5133581	4360556	2412398	4860192	1633547	2.25	4
477	0	1972	1	1	0	1	1	4	1	1	1	1	1	2	2	2	3	2	3	1	1	4	2	5	5	4	5	2	2	2	5	4	3		5	1997749	-.5148646	-1384436	-179677	.8188283	-1260508	42	7246769	2348327	1557223	2495553	.2334315	4.75	2
478	1	1967	1	0	0	2	2	4	2	2	2	2	1	2	2	2	1	1	3	1	1	2	2	3	4	4	3	2	2	2	3	2	5		3	.1288697	.4232218	-1365905	-.6675782	1242242	-110067	47	5266246	2198347	2159169	3061378	-.8963147	2.75	2
479	0	1971	0	1	0	1	1	2	1	2	3	2	2	4	4	2	5	0	1	2	3	4	2	4	4	5	5	2	3	2	5	2	0		4	1494702	-.489981	.4686122	-.4079534	-.6977943	.1432148	43	7644145	4067881	1512475	3425623	1935609	4.5	3333333
480	0	1961	1	1	1	2	2	2	1	1	1	2	1	2	2	2	2	1	1	1	1	2	3	3	4	2	3	2	2	2	3	5	4		3	.1898167	.342032	-1377415	-1233838	.0837142	-1118495	53	4813517	2208122	2156915	1841139	.5594495	2.75	2
481	1	1979	1	0	0	1	1	5	1	1	1	1	1	5	5	2	5	1	1	1	1	5	3	5	5	5	5	2	2	2	5	4	5		5	2097788	-.5322577	1288839	-1709549	-.6256559	-1004337	35	7995675	5252892	1709002	1927328	2059571	5	4
482	0	1971	0	1	0	1	1	3	2	2	2	2	3	4	4	2	5	0	1	3	2	2	2	4	4	5	4	2	3	3	4	2	0		4	.6789898	-.4308113	.457386	-.6729122	-.7529482	.0790551	43	6779563	4003422	1435355	3028729	1911756	3.5	3333333
483	1	1981	0	1	0	2	3	4	2	2	3	3	2	2	2	2	2	2	4	2	2	3	3	4	4	4	3	2	2	2	4	5	5		3	.6242954	.9270005	-1333598	-.0558987	1414755	-.4089319	33	6438519	2192914	2740516	3927607	-.9333995	3.5	2
484	1	1979	1	0	0	2	2	4	2	2	2	2	3	4	4	2	2	2	3	3	2	4	2	3	4	4	3	2	2	2	4	4	5			.7538235	.3956693	.4435312	-.6198021	.9455274	-.0265334	35	63543	4094605	2403754	2641673	-.4275457	3.5	3333333
485	0	1970	1	1	0	1	1	2	1	1	2	3	2	2	2	2	4	1	2	3	2	3	1	4	4	4	2	2	2	2	3	0	0		3	.1596882	-.4750571	-132432	-.607551	-.04909	-.1806368	44	5715807	21474	1183638	3023249	.9944908	3	2
486	1	1983	0	1	0	2	2	3	1	2	3	3	1	3	4	3	4	0	2	2	1	3	3	3	4	2	3	2	2	2	3	4	5			.1139187	.3704458	.1071636	.0050737	-.0289311	-.6912355	31	562123	3692885	2163189	3243424	.9187726	3	3333333
487	0	1977	0	1	0	1	1	2	1	1	1	1	1	3	3	1	5	1	1	1	1	5	3	5	5	5	5	2	2	2	5	2	4		3	2110046	-.5191109	-.5485163	-179002	-.6089372	-114036	37	7847826	3231707	1633857	2282263	2142798	5	2333333
488	0	1965	1	1	0	2	2	2	1	3	4	3	2	4	3	2	5	1	1	5	4	1	1	2	4	2	1	1	0	0	2	3	3	5	3	-135707	.3902993	.0239797	.9310943	-.9213759	1212608	49	4578171	3171357	1787309	363896	1744172	1.5	3
489	0	1973	1	1	0	1	1	1	1	2	2	2	3	5	5	4	2	1	3	4	2	4	1	4	5	5	5	2	2	2	4	4	4		4	1310477	-.5136172	146105	-.7168811	.9704893	.2032268	41	7312968	5226158	1405487	2837444	-.3708837	4.25	4666667
490	1	1979	1	1	0	1	1	1	1	1	1	1	1	4	3	2	5	1	1	5	1	5	1	5	5	5	5	1	1	0	4	2	3	2	4	1743979	-.5248698	-.0752378	-1653562	-.6713475	-.4238435	35	7614211	362451	1455453	1989429	2284994	4.75	3
491	1	1973	2	1	0	1	1	3	2	2	4	4	3	4	4	4	4	1	2	2	1	2	1	2	3	4	3	2	2	2	3	5	4			-.3330025	-.3764737	.5929833	.6804141	-.0641238	-.2578421	41	5529389	4107712	1290305	4243134	.7205784	2.5	4
492	1	1979	1	1	0	1	1	2	1	1	5	3	1	3	3	3	5	2	1	1	1	1	1	3	1	3	1	1	0	0	3	0	3	5	1	-.7970216	-.4217478	-.3626212	.7322571	-.775952	-.6971424	35	4461409	3103272	1101759	4051827	1657895	2	3
493	1	1977	0	1	0	2	3	4	2	4	3	4	2	3	4	3	5	0	1	5	5	1	3	2	3	3	3	2	2	2	1	1	4		3	-1298998	.9418963	.1919897	.9363741	-.9424999	1561952	37	4845938	3311229	247642	3577004	1725449	1.75	3333333
494	1	1967	1	1	0	1	1	5	1	1	5	5	1	5	5	4	5	1	1	5	1	1	1	2	5	1	1	2	2	2	2	0	4		1	-1397913	-.4212028	1510422	1376146	-.8609291	.1877438	47	4557373	4941152	.8143485	4212391	1739476	1.5	4666667
495	1	1976	0	1	0	1	1	1	3	1	5	5	5	5	5	5	5	0	2	5	2	1	1	1	3	5	3	1	2	2	1	4	5		1	-148965	-.3015325	1595998	1481367	-.4734805	1086796	38	5010753	5018964	1151357	4407869	1074634	1.5	5
496	0	1976	1	1	0	1	1	4	1	4	3	3	2	5	5	2	1	1	5	5	3	1	2	3	5	3	3	2	3	3	4	4	2		3	.065787	-.4759158	1384266	.4193222	2036761	.7219099	38	5871335	4825902	101074	4073281	-1949664	2.75	4
497	1	1979	1	1	0	1	1	2	1	2	5	4	1	1	2	2	5	0	1	1	1	1	1	1	4	1	2	2	2	2	1	0	5		2	-1601075	-.3922518	-1689463	1156984	-.812762	-.7028258	35	3684394	1466166	.8662282	4756154	1673873	1.25	1666667
498	0	1968	0	1	0	2	2	4	1	2	2	3	1	4	4	4	5	0	1	1	1	3	3	4	4	5	4	1	1	0	3	0	5	2	4	.5157278	.3523547	.5412322	-.4660371	-.7166194	-.8662652	46	6647654	4307951	224439	291129	1843984	3.5	4
499	1	1970	1	1	0	1	1	2	1	1	3	3	4	4	4	4	4	1	1	3	3	2	1	3	4	2	3	2	2	2	3	2	3		3	-.1055061	-.4773422	.6061602	-.0282083	-.5541857	.6851311	44	5454238	4090182	1291932	2931036	1260748	2.75	4
500	1	1970	1	1	0	1	1	2	1	1	3	3	4	4	4	4	4	1	1	3	3	2	1	3	4	2	3	2	2	2	3	2	3		3	-.1055061	-.4773422	.6061602	-.0282083	-.5541857	.6851311	44	5454238	4090182	1291932	2931036	1260748	2.75	4
501	1	1977	1	1	1	2	2	3	2	2	3	4	2	5	4	4	3	1	3	3	4	2	2	3	3	2	3	2	2	2	4	2	4			.1798763	.4205652	.9978509	.3583704	.6109588	.7514791	37	5724783	454097	2364848	3274351	-.1939153	3	4333333
502	0	1984	1	1	0	1	1	2	1	2	1	3	2	4	4	5	5	1	2	1	1	2	2	5	4	3	5	2	2	3	3	4	0		3	.7946851	-.49748	.5973729	-.9545847	-.2626009	-.7906113	30	6455159	4351549	1500213	2693777	131928	3.75	4333333
503	1	1967	1	1	0	3	3	4	1	3	3	2	1	4	4	4	3	2	2	1	1	1	3	2	4	3	1	2	2	2	1	0	3		2	-1452588	1212274	.5473921	.2706686	.1386151	-.7708818	47	4170502	4136182	2764122	284082	.2415	1.25	4
504	1	1965	1	1	1	1	1	3	1	2	4	3	3	4	4	2	5	1	1	4	4	1	2	2	2	3	3	1	3	3	2	3	0	3	3	-.9024121	-.4530315	.5225003	.6773275	-.8906186	1198412	49	4657809	3801978	1094146	3390199	1668194	2	3333333
505	1	1971	1	1	0	1	1	4	1	3	3	4	1	5	5	5	5	1	1	3	3	3	1	5	4	5	4	2	2	2	3	0	3		4	.4665754	-.4688813	155324	.3639576	-.7691237	.3820338	43	7109076	5169846	1284539	4027984	1823181	3.75	5
506	1	1984	1	1	0	2	2	4	2	2	2	1	2	2	2	2	3	2	4	3	1	3	3	5	4	4	4	2	2	2	4	0	4		4	1145517	.4019445	-1360049	-100701	1181695	-.7162845	30	6753948	2220585	2360082	3125262	-.2876909	4	2
507	1	1976	1	1	0	1	1	4	1	2	1	2	2	4	4	2	1	0	2	2	1	4	3	4	5	5	4	2	2	2	4	0	3		3	1227485	-.511251	.4172588	-1218991	.8413047	-.7405975	38	6753396	419163	1374343	2526157	-.3095783	4	3333333
508	1	1983	0	1	0	1	1	2	1	3	2	3	1	2	2	2	3	1	3	3	2	1	3	3	4	3	3	2	2	2	3	5	3		3	-.1607679	-.4623916	-1321845	-.2782651	.6544327	-.2955628	31	5105178	199435	1041207	3556736	-.0001272	2.5	2
509	1	1973	0	1	0	1	1	5	1	5	5	5	1	5	4	3	1	1	1	1	1	1	3	3	3	5	1	2	2	2	3	1	4		3	-.955664	-.3983671	.9443038	179191	.2991386	-.5196713	41	5279005	4359199	.8223066	59359	-.2462136	2	4
510	1	1976	1	1	1	2	2	4	3	2	2	2	1	2	2	2	4	0	2	3	2	2	1	2	3	3	3	2	2	2	2	3	5			-.4356326	.489202	-1337437	-.5179285	-.0879236	-.3159336	38	4683484	2004553	2298072	2658091	.9829268	2.25	2
511	1	1961	1	1	1	1	1	3	1	2	1	1	2	3	3	3	3	1	1	3	2	4	2	4	4	4	4	2	2	2	4	4	5		3	1205293	-.5149537	-.3994815	-1417535	-.1682751	-.2521656	53	6509694	3173783	1464769	2106657	1151533	4	3
512	0	1966	1	1	0	3	1	1	1	4	3	5	1	4	5	4	5	1	1	5	5	2	1	3	4	5	3	1	0	0	2	3	0		2	-.6687638	.2200203	1145498	1014949	-.8951942	1501401	48	6064943	4503981	1780983	3936139	1795814	2.5	4333333
513	1	1983	1	1	0	3	3	3	3	4	4	3	3	5	5	2	5	0	1	4	5	1	5	1	5	1	1	1	0	0	1	0	4	5	1	-1906568	134667	1419101	1315387	-.9916416	1675674	31	4425961	457011	2994022	3617688	1587791	1	4
514	0	1967	1	1	1	1	1	1	1	1	1	1	1	1	1	1	5	0	1	5	1	4	1	5	5	5	5	2	2	2	3	5	0			1245455	-.5038001	-2302856	-166362	-.6845472	-.5575237	47	6920481	1145644	1243873	2402452	2349262	4.25	1
515	1	1976	0	1	0	1	1	1	1	1	1	1	1	2	2	2	5	0	2	2	1	5	1	5	5	5	5	2	2	2	5	0	0		5	2127564	-.5157112	-1376193	-1811818	-.166607	-1057799	38	7819416	2317932	1583564	2446904	1716788	5	2
516	1	1981	1	1	0	1	1	2	1	1	1	1	1	3	3	1	2	1	3	2	1	5	3	5	5	5	5	1	1	0	5	4	3	1	4	2178441	-.5247561	-.5491216	-177661	1086054	-1057584	33	7573312	3277109	1545775	2344568	-.1585416	5	2333333
517	0	1959	1	1	0	2	2	2	3	5	5	2	1	2	2	2	3	0	1	3	1	1	1	1	3	2	2	2	2	2	1	5	4		3	-1619917	.5606208	-1296868	1284525	-.2984008	-.3918122	55	3872035	1699052	1937545	5040859	.9009099	1.25	2
518	1	1980	0	1	0	2	2	2	1	2	4	3	1	3	3	3	3	2	2	3	2	1	2	2	3	2	3	2	2	2	3	0	3		3	-.4843777	.3883418	-.3599032	.5348738	.1846578	-.1236694	34	4745258	3036211	1939679	3585332	.3915812	2.25	3
519	1	1978	1	1	0	1	1	2	1	1	2	2	3	3	3	2	2	1	1	2	3	1	2	2	2	1	3	1	2	2	3	0	3		2	-.2594569	-.4876228	-.4284194	-.6736895	-.0041481	.2156495	36	3971006	2988511	1310161	1939096	.3575408	2.25	2666667
520	0	1982	1	1	0	2	2	2	1	1	1	3	1	3	3	4	5	2	1	4	2	5	3	5	5	5	5	2	2	2	5	4	4		3	1965113	.3177047	-.3415685	-1223925	-.6657503	-.2301535	32	816614	3385894	2408801	2371624	2189326	5	3333333
521	0	1968	1	1	1	1	1	1	1	1	1	1	1	1	1	3	5	1	1	4	1	4	1	5	5	5	5	1	2	2	5	4	0		5	1915457	-.5097775	-2194606	-178667	-.6331941	-.7551669	46	7606738	1317216	1400561	2506865	2319322	4.75	1666667
522	1	1969	1	1	0	1	1	4	2	5	5	5	4	4	4	3	4	2	1	5	4	1	3	2	4	2	1	2	2	2	1	0	4			-1899435	-.3403537	.6285554	2114342	-.6867353	1708782	45	456533	358529	.9116973	5596788	1122688	1.25	3666667
523	0	1966	1	1	0	2	1	3	1	3	2	2	1	1	2	1	4	0	1	1	1	3	1	4	4	4	4	1	0	1	4	2	3	2	4	.8993341	-.1317111	-1804014	-.7256637	-.3973845	-106946	48	644982	1641394	1701906	3525845	1579668	3.75	1333333
524	0	1958	1	1	0	1	1	1	1	1	1	1	1	1	3	4	5	1	1	4	2	3	1	3	4	5	4	2	2	2	3	4	0		4	.5578841	-.5072383	-1124668	-1479998	-.7499169	-.2310688	56	594907	2360107	1258618	1775829	2120325	3.25	2666667
525	1	1984	0	1	0	1	1	5	5	3	5	5	1	5	5	5	1	1	1	2	5	1	3	1	1	1	1	2	2	2	1	0	3			-193233	-.1606385	1603947	1854629	.1402421	1162066	30	3133852	4824496	1552019	4616107	-.3837899	1	5
526	1	1971	1	1	0	3	2	4	2	2	2	4	4	2	2	2	2	2	3	4	2	2	2	4	3	4	2	1	2	2	1	0	4		2	-.760783	.7709648	-1311373	.0180417	.8487998	.2803583	43	4936774	2129201	2420955	3258297	-.510118	2.25	2
527	0	1978	1	1	0	1	1	3	1	2	2	3	1	5	5	2	3	1	3	5	2	1	1	1	4	5	3	1	0	0	3	0	0	3	3	-.4494998	-.4866818	1354789	-.2283655	.5935179	.2311979	36	5075855	4915138	.9534528	2500264	-.0400225	2	4
528	1	1976	1	1	0	2	2	2	2	2	3	4	2	3	3	2	2	1	2	2	2	3	2	3	3	3	2	2	2	2	3	1	3		3	-.1296611	.442402	-.4275582	.2764124	.4783011	-.2170874	38	530916	3073178	2214806	363186	-.064531	2.75	2666667
529	1	1979	1	1	0	1	1	1	1	1	2	2	4	4	4	4	5	2	1	3	4	2	2	5	4	4	2	2	2	2	4	1	3		3	.4002775	-.5060247	.5994072	-.6935617	-.8186418	.9530997	35	6450972	4158769	1375367	2484969	1782492	3.25	4
530	1	1970	1	1	0	2	2	4	2	2	4	2	1	2	2	2	3	1	1	4	2	1	1	3	2	2	3	1	2	2	2	0	3		3	-.654983	.4535345	-1306594	.3344042	-.2723745	-.0250821	44	4411071	1943009	2015736	3542117	1019186	2.25	2
531	0	1968	1	1	2	2	2	4	2	2	3	4	2	4	4	5	2	1	3	3	2	2	3	3	4	3	3	1	1	0	3	5	4	3	3	-.1023522	.4320155	.6401292	.3338018	.9048476	.0044259	46	5634002	4237267	2178255	3580252	-.5777013	2.75	4333333
532	0	1988	0	1	0	2	2	2	1	3	2	4	1	3	3	2	4	1	2	3	2	2	2	3	3	4	3	2	2	2	3	1	5			-.0776443	.3694358	-.4320323	-.0006811	-.0650055	-.1990252	26	561566	3026863	2026075	3306071	.9069024	2.75	2666667
533	1	1985	0	1	0	2	2	2	3	3	3	3	2	3	2	2	5	0	1	3	2	3	2	2	3	2	4	2	2	2	3	0	5			.0877018	.5069327	-.9185905	.1641203	-.7695902	-.0536819	29	5601071	2342933	2456467	3667883	188956	3	2333333
534	0	1982	0	1	0	1	1	2	1	4	3	3	1	3	2	3	3	0	1	2	2	1	2	3	4	3	3	2	2	2	2	2	4			-.6384647	-.4389314	-.8563578	.3467136	-.2508987	-.2885222	32	4932621	2399853	.993413	4216336	.8684617	2.25	2666667
535	0	1973	1	1	0	1	1	5	1	2	2	5	2	5	5	5	1	1	5	1	1	1	1	3	2	2	3	1	3	3	3	1	2	2	3	-.143791	-.4716227	1505938	.0711255	2091086	-.6757715	41	4665275	5319172	131601	3165979	-2237557	2.5	5
536	1	1983	1	1	0	2	2	3	2	3	2	3	1	2	2	2	4	2	1	4	3	2	4	2	2	2	2	2	2	2	2	2	4			-.7543501	.4358669	-130683	-.0821859	-.5746027	.2983737	31	4230937	1877743	2133188	2770649	1427599	2	2
537	0	1966	2	1	2	1	1	3	1	2	2	3	1	4	4	4	3	2	2	3	4	4	3	3	3	4	3	2	3	3	3	5	0		3	.3466089	-.4918319	.5928196	-.3672608	.1887203	.5426999	48	5743177	4157225	1380956	2579596	.4366814	3.25	4
538	0	1978	0	0	0	1	1	5	1	4	4	5	4	4	5	5	5	1	1	5	3	1	1	4	5	2	1	1	2	2	1	2	0		2	-1501516	-.4277316	1214489	1492556	-.9242682	1311147	36	5254489	4423926	.8714822	4919321	1638466	1.75	4666667
539	0	1964	1	1	0	2	2	2	1	1	2	2	1	4	4	1	3	1	1	2	3	2	3	5	5	4	3	1	1	0	3	0	4	2	3	.3247556	.3343062	.3849987	-.7079834	-.235747	-.0437988	50	6179528	4081658	2098702	242675	1002929	3.25	3
540	0	1972	1	1	1	1	2	2	1	2	2	3	2	3	4	4	2	1	4	2	2	4	2	3	4	5	4	2	3	3	4	3	0		4	.9617943	.0040319	.1650463	-.5113552	1425061	-.3456742	42	6636772	3869992	1879798	3087678	-.9716117	3.75	3666667
541	1	1967	1	1	0	2	2	2	2	2	3	3	1	4	4	3	5	1	2	1	1	3	2	5	3	2	3	1	0	0	2	0	4	2	4	.0580316	.4345411	.4944817	.0200417	-.2990514	-.8134496	47	578139	4176843	2415745	3442987	1308842	3.25	3666667
542	1	1973	0	1	0	2	2	4	1	2	4	5	2	4	4	3	3	1	4	1	2	1	1	3	4	3	2	2	2	2	3	2	3		3	-.5873763	.3969382	.5326434	.9885144	10704	-.2338945	41	5374314	4144537	19557	440929	-.8153549	2.25	3666667
543	1	1982	0	1	0	1	1	2	1	1	1	1	1	2	2	2	4	1	1	1	1	5	3	5	5	5	5	2	2	2	5	2	4		5	2127776	-.5138292	-1381016	-18267	-.3292743	-1215165	32	7697226	2333581	1593395	2436049	1718667	5	2
544	0	1983	1	1	0	1	1	3	1	4	2	4	2	5	5	4	5	0	1	5	2	2	2	3	5	3	4	1	1	0	4	0	4	2	4	.381337	-.4775799	1491248	.1219864	-.7827109	.4538333	31	6640543	491315	119738	3610497	1895725	3.25	4666667
545	0	1968	0	1	0	1	2	2	2	2	3	4	2	4	4	2	3	1	2	4	4	2	2	3	2	3	2	1	0	1	2	3	4		3	-.7040817	.0962104	.5028788	.4761707	.108671	.9629152	46	476939	3888794	1743771	3265932	.3247987	2.25	3333333
546	1	1980	1	1	0	2	2	4	2	2	3	3	2	4	4	3	4	0	2	2	2	3	2	4	4	4	3	1	2	2	4	0	3		3	.559251	.4227955	.5134435	-.0084257	-.0299625	-.1903652	34	6691646	414904	2348878	3564984	.8964359	3.5	3666667
547	1	1978	1	1	1	2	2	2	1	1	1	1	1	2	2	2	3	2	3	3	1	4	5	5	5	5	4	2	2	2	5	4	3		4	1758496	.3150935	-1380553	-1674057	.7803138	-.9381142	36	7378258	2343526	2292308	2246321	.3228995	4.5	2
548	0	1984	0	1	0	2	2	2	3	2	3	3	1	4	4	2	4	2	1	2	2	2	2	2	3	4	3	1	2	2	2	2	5			-.5838884	.5010638	.4560772	.1739906	-.5398985	-.2435077	30	5089442	3968421	2285117	3179911	1322698	2.25	3333333
549	1	1972	1	0	0	1	2	2	2	3	3	3	2	1	1	1	2	1	1	2	1	2	3	3	2	3	3	2	2	2	2	1	5		3	-.4081704	.1243611	-2272878	.1268967	.0539857	-.6774206	42	4633828	.9433389	1683318	406931	.5074072	2.5	1
550	1	1980	1	1	0	1	1	3	1	2	3	3	1	2	2	2	5	1	1	4	1	2	2	4	4	2	4	2	2	2	2	2	3		3	-.0723156	-.4495513	-1316203	-.0566835	-.7542231	-.4001371	34	5436491	1998078	108513	3745203	2015679	3	2
551	1	1970	1	1	0	3	3	4	2	2	2	3	3	2	5	2	5	2	2	3	2	3	3	4	3	3	3	1	1	1	1	0	4	3	1	-.3958458	1249373	.1632564	-.1857207	-.3867306	.083725	44	5531812	3739705	3184587	2560626	1366392	2.75	3
552	0	1972	0	1	0	3	3	5	4	4	2	4	1	4	4	4	5	2	1	2	2	2	3	3	3	4	3	2	2	2	3	0	5			-.1607686	1394301	.5655332	.2456877	-.7896763	-.2623673	42	6121351	4050098	3424157	3597924	1788492	2.75	4
553	1	1966	1	1	0	2	2	4	2	2	2	2	1	3	3	3	4	1	1	2	1	1	3	3	3	4	3	2	2	2	3	5	3		4	-.1436262	.4209792	-.4060239	-.5783406	-.4915881	-.7707011	48	5282997	3130555	2176172	2656641	1416992	2.5	3
554	1	1976	1	1	0	3	2	4	2	2	2	4	2	4	4	4	3	1	1	2	2	2	2	3	3	2	3	2	2	2	2	1	4			-.4025272	.761673	.5668028	-.0201402	-.2691284	-.1539311	38	4964674	4180942	2688706	2632702	.8235131	2.5	4
555	1	1970	1	1	0	3	3	4	2	2	4	4	3	4	4	2	3	1	3	2	2	2	2	4	4	4	4	2	2	2	4	3	4			.4641086	1272899	.4676031	.6833817	.6725817	-.0298563	44	6885659	4124381	3129912	4291323	-.1244468	3.5	3333333
556	1	1981	0	1	0	1	1	4	1	2	2	2	1	2	2	2	2	1	4	1	1	3	3	4	4	4	4	1	2	2	4	1	3		4	1016834	-.4809092	-1361414	-.8766396	1477526	-1138354	33	618967	2250941	13333	3377069	-.8745278	3.75	2
557	1	1976	1	1	0	1	1	3	2	2	2	2	2	4	4	2	3	1	3	3	3	3	3	4	4	4	4	1	0	0	4	1	4			.9142486	-.4381405	.4590605	-.6847323	.6784294	.2251179	38	6550777	4048675	151555	2961489	.04116	3.75	3333333
558	1	1980	0	1	0	2	1	3	1	4	4	5	3	5	5	4	2	0	3	4	3	1	3	3	5	3	2	2	2	2	2	1	3		1	-102679	-.0992934	152799	1434167	.8165807	.9166259	34	5376781	4940724	1281959	4822184	-.7201106	2	4666667
559	1	1975	0	1	0	1	1	4	5	5	3	4	4	5	4	5	5	0	1	4	4	1	2	4	4	2	2	2	2	2	2	1	5			-.8847493	-.1938118	1097443	.9493781	-.900703	139768	39	5697107	4210071	166578	490186	1655154	2.25	4666667
560	1	1978	1	1	0	1	1	5	1	2	1	2	3	3	3	2	3	1	4	3	2	2	3	5	4	5	3	1	1	0	3	0	3	2	4	.4591236	-.5040634	-.4488252	-106833	1106668	-.1087042	36	6150171	3163827	1240003	2718868	-.4748245	3.25	2666667
561	0	1957	1	1	0	1	1	1	1	1	1	2	4	4	4	2	5	1	1	3	2	4	4	5	5	5	5	1	3	3	4	3	0		4	1495587	-.5231421	.4435944	-1348958	-.7128016	.0991248	57	7658032	4167372	153458	2266502	2001062	4.5	3333333
562	1	1978	0	1	0	5	5	5	4	4	4	4	3	3	3	3	3	2	1	4	3	1	3	3	2	3	3	2	2	2	3	3	5			-.561694	3083953	-.3430398	1273179	-.3175386	.6932936	36	5822842	2946192	5002487	4226772	.8794966	2.5	3
563	1	1969	2	1	0	2	1	2	1	2	4	2	1	4	3	3	5	1	1	2	2	1	1	3	3	3	2	2	2	2	3	0	4		2	-.5326339	-.1119377	.0291358	.303001	-.7975291	-.2241173	45	5056967	3484693	1515678	3490928	1753436	2.25	3333333
564	1	1982	1	0	0	2	2	3	2	3	3	2	2	4	4	2	3	2	3	2	2	1	2	1	3	3	4	2	2	2	2	1	4			-.6435668	.4315885	.4556422	.135599	.6052868	-.1620938	32	4611763	3918548	216285	3066291	-.1923987	2	3333333
565	1	1978	0	1	0	2	2	4	1	2	2	3	2	4	3	3	5	2	1	2	2	1	3	2	4	4	3	2	2	3	2	0	0			-.6961222	.3622399	.012088	-.2277556	-.8257564	-.1668783	36	5057055	3521445	1996656	2577716	1708822	2	3333333
566	1	1981	0	1	0	2	1	4	4	3	3	4	3	5	4	3	5	0	1	3	3	1	3	2	4	3	3	2	2	2	2	2	3			-.8802387	.0754583	.9487347	.6250438	-.8696119	.6794399	33	5268178	4281974	1894696	3904935	1668554	2	4
567	1	1972	1	1	0	2	2	2	1	4	1	2	1	2	2	2	1	1	1	3	2	4	1	4	4	2	4	2	2	2	4	2	3		4	1124105	.3401585	-1346928	-.9120499	.3845168	-.440372	42	6152306	2042615	2273713	2834488	.2905938	4	2
568	1	1977	0	1	0	4	2	4	2	3	4	4	2	4	4	4	2	1	3	4	2	2	2	3	3	2	3	1	2	0	2	3	4		3	-.5681278	1126545	.5986641	1012499	.8681374	.2446188	37	5165839	4118083	2896091	3953787	-.5524091	2.5	4
569	0	1963	2	1	0	1	1	3	1	2	2	2	1	5	5	3	5	1	1	2	1	4	3	5	5	5	5	2	3	3	4	3	0		4	1422877	-.5018712	1376612	-.8302296	-.6701026	-.6984653	51	770541	5198923	1482289	2980341	2002085	4.5	4333333
570	1	1976	1	1	0	1	1	3	1	3	3	3	2	4	4	3	5	1	1	2	3	1	1	3	3	4	3	1	3	0	1	0	0		3	-.998688	-.4537458	.546151	.3646264	-.8569061	.3437111	38	4877733	3949018	1086945	3502782	1640378	2	3666667
571	0	1979	2	1	0	1	2	2	1	4	3	3	2	4	4	3	4	1	3	3	2	2	3	4	4	4	3	2	2	2	3	4	0		2	.0093964	.0350018	.5313679	.3569923	.3741367	.0348027	35	6269373	3987689	1642737	4181001	.3567323	3	3666667
572	1	1979	0	1	0	1	1	4	1	3	3	4	3	3	3	2	5	1	1	3	3	2	3	2	4	3	2	2	2	2	3	1	4		3	-.5501748	-.4471988	-.3874274	.4768626	-.8329114	.5750881	35	5326216	2842009	110059	3906616	172193	2.25	2666667
573	1	1978	1	1	0	1	1	4	1	3	3	3	2	4	4	4	4	1	1	4	2	2	2	2	2	4	3	2	2	2	3	0	3		3	-.282431	-.4615419	.5995342	.2439778	-.5376542	.2586038	36	5232941	3998894	1156748	3305445	1339838	2.5	4
574	0	1956	1	1	0	4	4	5	5	5	5	4	2	4	4	3	5	0	1	3	2	4	4	5	2	1	2	2	2	2	1	2	5		1	-.6914278	2338381	.5501344	176802	-.8298938	.2156168	58	596741	3865052	4462474	5318158	179851	3	3666667
575	0	1956	1	1	0	1	4	4	4	5	5	5	1	3	2	2	5	0	1	3	1	5	3	5	4	1	3	2	2	2	1	2	5		2	-.2886678	1283607	-.8968436	1729839	-.7552467	-.3610715	58	6429785	2242987	3037658	6355937	1908257	3.5	2333333
576	1	1970	0	1	0	2	2	4	2	4	4	3	1	3	3	3	4	0	2	3	2	4	3	2	2	2	2	1	2	2	1	0	4		1	-.8770173	.4667185	-.3499374	.8854815	-.1094027	-.0531768	44	4563715	2924936	2200854	4051815	.8481433	2.25	3
577	0	1977	0	1	0	2	1	3	1	2	2	3	1	3	4	3	4	1	2	2	2	2	4	3	2	3	2	2	2	2	2	4	0			-.5273381	-.1348241	.1144182	-.2911097	-.0911893	-.3261858	37	4559246	3683844	1629942	2508557	.8216665	2.25	3333333
578	0	1971	1	1	1	1	2	3	3	3	4	4	2	5	5	3	5	1	1	3	2	1	1	1	1	1	3	1	3	3	1	3	0		1	-1417742	.1896882	1442634	1105891	-.8786557	.2966437	43	3833741	4761534	1901233	3676526	1570027	1.5	4333333
579	0	1975	1	1	0	1	1	2	1	2	2	2	1	4	4	2	4	1	2	5	2	3	3	4	4	4	3	2	2	2	4	0	0		3	.6874183	-.4971387	.4573671	-.6691644	-.040944	.1031588	39	6381155	4002585	1233622	2724355	1118953	3.5	3333333
580	1	1959	0	1	0	1	1	1	1	1	1	1	1	4	4	2	1	1	4	1	1	2	1	4	5	5	5	1	1	1	4	5	4	2	4	11928	-.521678	.3944921	-1576939	1736153	-1125709	55	6383276	4295132	1345577	2121989	-1337792	3.75	3333333
581	1	1981	1	1	0	1	1	3	4	4	4	4	3	3	3	4	5	2	1	3	3	1	1	3	4	4	2	1	2	0	1	1	3	3	3	-1369658	-.2283872	-.2541598	117818	-.8823159	.6976015	33	521721	2853638	1296866	5271152	1675632	1.75	3333333
582	1	1965	1	1	1	1	1	2	1	2	2	3	1	2	2	1	5	1	1	4	3	5	1	3	4	4	5	2	3	3	4	4	0		5	1247092	-.4828649	-1367232	-.6272684	-.7104709	.1908759	49	6865996	1991851	1401598	3122348	2122768	4.25	1666667
583	0	1981	0	1	0	1	1	2	2	5	5	5	1	5	5	3	5	2	1	5	5	1	3	3	3	1	2	2	2	2	1	0	4		1	-1568874	-.3490742	1516245	2090058	-.9416423	171807	33	4667977	45703	1051237	5292191	1631936	1.75	4333333
584	1	1983	1	1	0	2	2	2	3	1	2	3	1	3	2	2	3	2	1	1	1	2	4	3	4	3	3	1	0	0	3	3	4	3	3	.0476554	.4905364	-.9673332	-.5788475	-.1940299	-.9947265	31	5318707	2595054	2364928	2897357	.967167	2.75	2333333
585	0	1973	1	1	0	1	1	4	1	4	4	4	4	5	5	4	3	2	1	4	4	1	1	1	4	4	2	2	2	2	1	0	1			-1668534	-.4384111	1547943	1351282	-.4082296	1493359	41	4566057	4785336	.8673657	4178833	.6107858	1.25	4666667
586	1	1964	0	1	0	2	2	3	4	4	4	4	2	3	3	2	4	0	2	4	4	1	4	2	3	2	3	2	2	2	4	5	4		3	-.3178433	.5875365	-.3717685	1085507	-.1248645	.9606214	50	5578323	2707457	2369073	4826046	.8477733	2.5	2666667
587	1	1976	1	1	0	1	1	3	1	2	2	3	4	4	4	4	4	0	1	1	1	1	1	2	4	1	3	2	2	2	2	0	4			-.6564485	-.4709992	.5660434	-.2845718	-.537773	-.37229	38	4466023	4078403	1279689	2657273	1139952	2	4
588	1	1975	0	1	0	1	1	2	1	2	2	3	2	4	4	4	2	2	3	5	3	2	3	2	3	3	2	1	3	3	3	0	0	4	3	-.3366067	-.4874331	.5963974	-.237274	.8526368	.655825	39	4725561	4057445	1128804	2467001	-.5214887	2.25	4
589	1	1979	0	1	0	2	2	2	2	2	4	4	2	4	4	4	4	2	2	2	4	2	3	3	3	3	2	2	2	2	3	5	4			-.4601045	.4465659	.6168039	.8356334	-.1279613	.6806385	35	5496953	4086139	2233104	3887129	.6837308	2.5	4
590	1	1978	0	1	0	1	1	2	2	2	2	2	1	3	3	3	3	2	3	2	2	3	1	3	4	4	4	1	2	2	4	1	3		3	.8097161	-.4248898	-.3938346	-.7575984	.7137214	-.4959334	36	6163721	3167868	1482838	3046264	.0481994	3.5	3
591	0	1973	1	1	1	1	1	3	1	3	2	1	4	4	5	3	3	1	2	3	1	4	2	4	5	5	5	1	3	3	3	4	0	1	3	.981723	-.504179	.9997799	-.7807255	.258774	-.176489	41	7100347	46644	1395054	3014637	.5621266	4	4
592	1	1966	2	1	0	2	2	3	1	2	2	2	1	5	5	4	2	1	4	3	1	2	4	4	5	3	4	1	0	0	4	0	3	3	5	.7814363	.328897	1427464	-.6357757	1415133	-.6111459	48	6392448	5261439	2185767	2624538	-.9141985	3.5	4666667
593	1	1962	1	1	1	1	1	2	1	1	1	1	2	1	2	1	2	1	4	2	2	5	1	5	5	5	5	1	0	0	5	5	4	1	5	21829	-.5211005	-1816064	-1787559	1513844	-.6716539	52	7548407	185896	1541534	260973	-.6507885	5	1333333
594	0	1977	0	1	0	1	1	2	1	2	3	3	2	3	3	3	5	0	1	3	4	1	3	5	2	3	3	2	2	2	3	4	0		3	-.0424696	-.4665909	-.3338728	.0667674	-.8161783	.7307421	37	5590272	3030159	1244098	3471321	1780902	3	3
595	0	1976	0	1	0	4	4	3	2	2	3	2	2	3	3	3	4	2	1	3	3	3	3	3	3	1	3	2	2	2	3	1	5		3	.0503423	2084572	-.3770317	-.013781	-.5393682	.2530891	38	5525992	3092941	4174403	2420177	1425081	3	3
596	1	1985	0	1	0	2	2	2	4	4	4	3	1	2	2	2	5	0	1	2	1	4	3	4	4	2	4	2	2	2	4	0	5		4	.806626	.5917179	-132009	.5176226	-.6784739	-.7253269	29	6930146	1931237	2627299	5249646	2030159	4	2
597	1	1971	1	1	0	1	1	1	1	1	3	3	1	1	1	1	5	0	1	5	1	2	1	3	3	5	3	1	3	3	3	1	0		1	-.0600202	-.4491841	-2262633	-.2261213	-.7555101	-.3232931	43	5506958	1015496	.9320194	3534788	209264	2.75	1
598	1	1974	0	1	0	5	4	4	3	3	3	3	1	3	3	3	3	2	3	3	3	2	3	3	2	3	3	2	2	2	3	1	5		3	-.1529003	2497825	-.3784251	.3882354	.6124857	.1077204	40	5567745	3137563	4550212	3108213	-.0410599	2.75	3
599	1	1968	0	1	0	4	4	5	3	3	3	3	1	5	5	3	3	2	1	3	1	3	3	3	3	1	3	2	2	2	3	0	4			.01994	215562	1382528	.3463798	-.2365737	-.4490637	46	5668863	5028353	4259834	2892306	.965993	3	4333333
600	1	1982	1	1	0	1	1	4	4	4	4	4	1	2	2	2	5	0	1	4	2	1	2	4	4	4	4	2	2	2	2	0	3		3	-.4581165	-.2258022	-1278866	.9405385	-.7893577	.0947421	32	6007762	1798926	1273711	5685435	1957521	2.75	2
601	1	1966	1	1	0	2	2	4	3	3	4	4	4	4	4	4	3	2	3	4	4	1	2	3	3	2	3	2	2	2	3	4	5		3	-.4648424	.5086392	.637668	1036223	.5551715	1269385	48	5499456	3943758	2303807	4349226	-.2332498	2.5	4
602	1	1985	0	1	0	1	2	3	1	1	1	2	1	2	2	2	4	0	1	2	1	1	3	1	1	1	2	2	2	2	2	0	5		2	-.8364652	.0156256	-1363129	-1070738	-.5322243	-.8563238	29	3027164	2031912	1726303	1215388	1331141	1.5	2
603	0	1983	0	0	0	4	3	5	1	1	4	5	2	5	5	5	5	1	1	3	4	1	2	2	4	3	2	2	2	2	1	0	0		2	-1531461	1555028	1567833	1203587	-.9353364	.9919471	31	4836636	5179672	3173756	296931	1541514	1.5	5
604	1	1968	1	1	0	3	3	2	4	3	4	1	2	3	3	2	4	1	1	2	1	3	2	3	5	1	3	1	0	0	4	2	3		4	.3713555	139966	-.4490272	.1487283	-.4624714	-.6008524	46	6255662	2920963	3478083	3962734	1517341	3.25	2666667
605	1	1971	0	1	0	3	3	5	3	3	4	4	2	4	4	4	2	1	3	3	3	4	2	3	3	2	2	2	2	2	2	0	5		3	-.4231923	1345811	.6025028	1018816	.8656999	.4280264	43	5424356	4092617	3287442	4038761	-.5992277	2.75	4
606	0	1972	0	1	0	1	1	2	1	2	2	1	2	4	1	2	4	1	1	4	1	3	2	3	5	5	4	2	2	2	4	0	0		3	.8004794	-.4899412	-1052524	-.9916285	-.4451539	-.4106519	42	6522185	2394989	1203882	2834436	1619573	3.5	2333333
607	1	1962	1	1	0	5	5	5	5	4	5	5	1	5	5	5	2	1	1	1	5	1	1	1	1	1	1	1	0	0	1	0	4	5	5	-2041562	3169956	1572665	2216349	-.1502568	.9429768	52	378139	4941592	5169188	4097041	.019536	1	5
608	1	1987	0	1	0	2	2	3	1	2	2	2	3	2	2	2	2	1	2	4	3	2	3	3	3	3	4	2	2	2	3	0	0		3	.2310237	.3454113	-1314318	-.5698515	.4569264	.4254259	27	5318484	2050142	2097201	2551409	.082901	3	2
609	0	1968	2	1	0	1	1	1	1	2	2	2	1	1	1	1	5	0	1	2	3	3	2	3	5	5	4	2	2	2	5	1	1		4	1073754	-.4786255	-2272915	-.8671423	-.6991372	-.2204712	46	6840598	103615	1269654	334892	2047944	3.75	1
610	0	1985	0	0	0	2	2	4	2	4	3	3	2	5	4	3	4	1	1	3	3	4	1	3	4	4	2	2	2	2	4	1	0			.2894551	.4282511	.933611	.37643	-.5180231	.4399976	29	6615409	4377518	2329654	3792935	1368573	3.25	4
611	1	1968	1	1	0	1	1	2	1	1	1	1	1	1	1	1	2	0	5	1	1	4	2	5	5	4	4	1	0	0	4	4	3	1	4	1520172	-.505592	-2334242	-1747975	1952473	-1354385	46	6546957	1341025	1431023	2703921	-121478	4.25	1
612	1	1974	0	1	0	2	2	5	1	1	1	2	3	2	2	3	5	2	1	4	2	4	2	5	5	2	4	1	0	0	4	2	5		5	1282297	.3218051	-1283634	-1329184	-.7188551	-.0094046	40	6906618	2232697	2386667	211616	2120809	4.25	2333333
613	1	1979	1	1	0	1	1	3	4	3	4	4	2	3	3	3	3	2	1	3	4	1	3	3	3	2	1	2	2	2	1	0	3		2	-1531329	-.2343727	-.3101661	1085063	-.3632494	.8865605	35	4142222	2803911	1324955	4641301	.7612749	1.5	3
614	1	1983	1	1	0	1	1	1	1	5	5	5	1	3	4	2	1	1	1	5	1	1	3	1	1	1	1	1	2	0	1	1	3		1	-1928455	-.3887431	.127105	197673	.2083549	.138746	31	3020561	318177	.6972558	5146362	-.1011892	1	3
615	1	1960	2	1	0	1	1	5	1	1	1	2	1	3	3	1	1	1	3	2	1	3	1	3	5	1	5	1	1	1	4	5	5	1	4	1169539	-.508258	-.5402941	-1398567	1293932	-.9824725	54	5589777	3121274	1423628	2087439	-.7703229	3.75	2333333
616	1	1960	1	1	1	1	1	4	1	3	3	5	2	4	4	2	5	1	1	5	5	3	2	3	3	1	1	1	2	2	3	3	0		3	-.5224322	-.4554797	.5380851	.790472	-.8846453	1585168	54	5148714	373297	120461	3654788	1755863	2.5	3333333
617	1	1978	1	1	0	1	1	4	1	4	4	5	1	5	4	4	4	1	1	4	2	1	3	4	4	4	4	2	2	2	3	0	3		2	-.1671474	-.4316349	1014457	1181749	-.5152152	.2641089	36	6350663	4409699	.9746664	5134163	1335786	3	4333333
618	1	1984	0	1	0	1	1	1	1	4	4	4	1	2	2	1	4	1	2	3	3	1	1	2	3	3	3	2	3	3	2	2	2		3	-.9190553	-.4169306	-132933	1025272	-.1140708	.2893723	30	4677454	1754182	.9048027	4850767	.8139665	2	1666667
619	1	1973	1	1	0	1	1	1	2	2	3	2	2	5	4	5	5	1	1	4	5	4	1	2	3	5	4	2	2	2	4	0	0		5	.6190897	-.43091	1072366	-.1425029	-.815665	1294379	41	6555217	452666	1582677	2777525	1836927	3.5	4666667
620	1	1956	1	1	1	1	1	2	2	2	2	2	1	3	3	3	5	1	1	3	2	3	2	4	3	4	3	2	2	2	4	2	0		3	.6752463	-.4222105	-.3830946	-.7305212	-.7315932	-.2566766	58	6254795	3099241	1486625	2923235	1991339	3.5	3
621	1	1980	1	1	0	1	1	2	1	3	3	3	2	2	2	2	2	1	1	2	1	2	2	4	4	4	3	1	3	3	3	0	0	5	1	.0717059	-.4460129	-132173	.0487965	.0808373	-.6216894	34	5726887	2048769	1048108	430748	.535129	3	2
622	0	1962	2	1	0	1	1	1	1	1	1	1	1	5	5	5	1	1	1	5	1	2	1	1	5	5	5	1	0	0	2	2	0		5	.0057016	-.5210096	1488967	-1283124	.2869508	-.2526501	52	508135	5218029	1073359	1103184	.1932866	2.5	5
623	1	1961	2	1	0	1	1	3	1	2	3	2	2	1	1	3	1	1	2	4	2	2	1	3	4	4	3	2	2	2	3	4	4			.0047541	-.459049	-2142731	-.2576419	.7572253	-.0614418	53	5222898	1124149	.9680761	3662032	-.3034572	2.75	1666667
624	1	1980	0	1	0	1	2	4	1	2	2	4	1	4	4	4	5	1	1	4	3	2	3	2	4	2	4	2	2	2	2	1	4		4	-.3742028	.020637	.5936668	-.0307863	-.8340933	.4462181	34	5141349	4019668	1687863	2596408	1805542	2.5	4
625	0	1974	1	1	0	1	1	2	1	1	1	2	1	2	2	2	2	1	5	2	3	3	3	5	5	5	5	2	2	2	5	5	5		5	1783212	-.5163777	-1352438	-1474342	1917044	-.3822868	40	7214884	2338185	1419045	2780902	-1269846	4.5	2
626	0	1966	1	1	0	1	2	2	2	3	3	2	2	3	3	2	4	2	2	2	2	2	2	3	2	3	3	2	2	2	2	5	1		3	-.400508	.100841	-.4293035	.0293422	-.0828306	-.2003555	48	4941219	2938918	1853751	3440362	.8224085	2.5	2666667
627	0	1978	1	1	0	1	1	4	2	3	3	3	1	4	4	3	1	2	3	4	2	2	1	3	5	3	3	2	2	2	3	2	4		3	-.0586845	-.4012127	.5297514	.2075367	1183395	.0232321	36	5552245	3980692	1149275	394534	-.8877875	2.75	3666667
628	0	1971	1	1	0	2	1	2	1	2	1	1	2	2	2	2	5	1	1	2	2	4	3	4	5	5	4	1	1	0	3	0	3	1	4	.8560158	-.1658071	-1352593	-139365	-.7190554	-.4500372	43	667226	2183928	1787093	2313582	2055082	3.75	2
629	0	1966	1	1	1	1	1	1	1	4	4	4	1	4	4	2	5	2	1	4	1	1	1	5	2	5	2	2	3	3	2	3	0		2	-.7150141	-.4255612	.4912536	1017474	-.801181	-.1168857	48	5691473	387269	.8998626	4934227	1823095	2.5	3333333
630	1	1968	1	1	1	2	2	3	2	2	3	4	1	4	4	3	2	0	3	2	1	4	3	4	4	3	3	1	1	0	3	3	4	3	3	.4361856	.4336914	.5001298	.1817386	.9758867	-.7032625	46	6167313	4217132	2315587	3776622	-.4713448	3.5	3666667
631	1	1984	1	1	0	1	1	5	1	1	1	2	1	3	4	4	3	2	3	1	1	4	3	3	5	5	3	2	2	2	4	4	5			.9217607	-.5080073	.1287687	-1344972	.7380051	-1058121	30	6361342	3948437	1411987	2157342	.0395563	3.5	3666667
632	0	1974	0	0	0	1	1	2	1	2	2	1	1	1	2	2	4	2	1	1	2	4	1	4	5	4	3	2	2	2	3	5	5		3	.6059912	-.4805883	-1739772	-1009763	-.4378344	-.71828	40	6143636	1704117	1317517	3016666	1567436	3.5	1666667
633	1	1974	1	1	1	1	1	3	1	2	4	4	3	5	5	3	2	1	4	3	3	2	2	2	4	1	1	2	2	0	1	5	5			-1387332	-.4474453	1453433	.9750911	1241461	.6962383	40	3970228	4938357	1051022	3688782	-1294539	1.5	4333333
634	1	1973	1	1	0	2	2	4	1	1	3	2	1	5	5	2	5	0	1	3	2	1	5	1	3	3	2	1	0	0	2	0	4		2	-106468	.358062	1345022	-.0472941	-.8620868	-.0111833	41	4236897	4931264	1971069	1929922	1718255	1.5	4
635	0	1972	1	1	0	1	1	2	2	4	3	3	4	5	5	4	5	1	1	5	1	1	2	2	4	4	2	2	2	2	2	0	0		1	-105228	-.391358	1498948	.5626136	-.869671	.476158	42	5295043	4825298	1085563	3830261	173494	1.75	4666667
636	0	1969	1	1	0	1	1	1	1	1	4	4	1	5	5	5	5	1	1	5	1	4	2	4	5	5	3	1	3	3	5	3	0	3	5	.9590296	-.4659141	1541956	.3691234	-.714792	-.0292544	45	7631004	524236	1206174	402133	2016421	4	5
637	0	1970	0	1	0	1	1	1	1	2	2	3	2	2	2	2	5	1	1	4	1	3	1	3	3	4	4	2	3	3	3	0	0		4	.375162	-.4691025	-132512	-.5249274	-.7369434	-.3413891	44	5845078	2050541	1217262	3109318	2015416	3.25	2
638	1	1979	0	1	0	1	3	3	2	3	3	3	1	4	4	2	4	2	1	4	2	3	3	2	4	3	4	2	2	2	3	3	4			.0871425	.5901028	.4675396	.2336804	-.512436	.0612794	35	593026	3852278	229174	3435393	1465183	3	3333333
639	1	1979	0	1	0	2	2	2	2	4	4	4	3	3	3	3	3	2	1	2	2	3	3	4	4	3	2	2	2	2	3	4	4			-.166936	.4659581	-.3425375	.9763638	-.2377787	.0467581	35	6151829	2988539	2167905	5030267	.8553777	3	3
640	0	1974	1	1	0	1	1	2	1	5	3	4	1	1	2	2	1	2	3	1	1	1	1	3	5	5	5	1	1	2	3	0	3	2	3	.1262083	-.4266147	-1713839	.4907452	1265898	-.9481026	40	6046724	1576676	.9075577	5493977	-.9404368	3	1666667
641	1	1971	1	1	0	2	4	5	2	3	3	3	2	3	3	3	3	2	2	2	2	2	3	3	3	3	3	2	2	2	2	0	4		3	-.4608914	143258	-.378453	.3349764	.1774906	-.2151905	43	5294593	3061109	3163692	3489594	.3447123	2.5	3
642	0	1969	1	1	0	2	2	5	2	3	3	3	2	3	3	3	4	2	2	2	2	3	2	2	4	3	3	2	2	2	3	1	4			-.0789657	.4403964	-.3696656	.2031184	-.0622408	-.1989796	45	5669321	3036415	2261685	3664172	.8553047	2.75	3
643	0	1974	0	1	0	1	1	1	1	1	1	1	1	1	2	2	4	1	2	2	2	3	2	4	4	3	4	2	2	2	4	3	4		4	1083244	-.5064039	-1753471	-161842	.0209255	-.6717455	40	5998986	175904	1430399	2082609	1132129	3.75	1666667
644	1	1966	2	1	1	3	2	3	2	2	2	2	4	5	5	4	5	2	3	5	2	3	2	4	4	4	5	1	0	0	5	5	0	2	4	1380703	.7156309	1461832	-.6284553	.1370195	.5053735	48	7676816	5189426	2927255	2514446	1000564	4.25	4666667
645	1	1966	2	1	0	1	1	2	1	2	2	2	1	2	2	2	5	0	1	1	1	1	2	5	4	4	2	1	0	1	1	5	3	5	1	-.7044247	-.4594384	-1347657	-.5973233	-.7765737	-.9344656	48	4968208	2114818	1041181	322414	1844259	2.25	2
646	1	1967	1	1	0	1	1	2	1	1	2	3	1	2	2	3	3	2	1	1	2	3	1	4	5	3	5	2	2	2	3	3	5		3	.7871958	-.4770282	-1283314	-.7520629	-.1554893	-.6746826	47	6130219	2272186	1332008	3122772	10368	3.75	2333333
647	1	1981	1	1	0	2	2	4	1	2	4	3	4	4	4	3	2	1	1	4	2	2	3	4	4	4	3	2	2	2	2	1	4		2	-.3911889	.3759574	.5488029	.6036395	-.0185607	.5213844	33	5797824	4058879	1908108	3833717	.4378082	2.75	3666667
648	0	1977	1	1	0	1	1	3	1	2	2	2	1	3	3	3	2	1	1	3	1	3	2	3	3	4	3	1	0	0	3	1	3	3	3	.257273	-.4805849	-.3955455	-.6881198	.0745328	-.6304747	37	5309164	3141793	1203991	2659212	.6088276	3	3
649	0	1973	1	1	1	1	1	3	1	2	4	2	1	5	5	3	5	2	1	2	1	1	1	3	4	3	3	2	2	2	2	1	0		3	-.6438193	-.4536499	1407858	.3289421	-.7954848	-.4696057	41	5168824	4988396	1090209	3506736	1737218	2.25	4333333
650	0	1964	1	1	0	4	4	3	1	4	4	4	2	5	5	2	5	1	1	5	5	1	1	1	4	1	1	1	0	1	2	5	0		1	-1634365	2052768	1418297	1521419	-.9776909	1693656	50	4623024	4647099	3611824	3272596	1625292	1.25	4
651	0	1973	1	1	0	1	1	3	1	2	3	4	5	5	5	4	5	0	1	4	3	2	3	3	4	3	2	2	2	2	3	2	0		3	-.4131137	-.4711663	1517753	.4302007	-.8650887	1128372	41	5801242	4978926	1216897	3364738	1643964	2.5	4666667
652	1	1979	0	1	0	1	1	4	1	2	2	2	1	2	2	2	5	2	3	1	2	2	1	3	3	3	3	2	2	2	4	3	3		3	.4146883	-.4757615	-1343001	-.7521825	.1626535	-.6800531	35	5485769	2108177	1358589	2962166	.8621683	3	2
653	0	1976	0	1	0	2	2	4	2	2	3	4	1	2	2	3	2	1	3	1	3	2	3	2	4	4	3	1	2	2	3	0	5		3	-.2266749	.447914	-125821	.2655113	.9186236	-.2317893	38	5296352	2178765	2117416	3860461	-.5987147	2.5	2333333
654	1	1984	0	1	0	1	1	2	2	3	3	2	4	4	3	3	4	1	3	4	2	3	3	2	2	4	3	1	3	3	2	0	0	4	3	-.3612545	-.4037924	.0437792	.0625507	.3300882	.4287644	30	5143194	3406599	1380177	3343441	.3336666	2.5	3333333
655	1	1979	1	1	1	1	1	2	4	3	2	3	1	2	2	2	4	0	1	2	1	2	3	3	1	2	3	2	2	2	2	2	4		3	-.3412918	-.2604812	-1336352	-.2863996	-.4875163	-.7653642	35	4434681	1931543	1655574	3495332	1425555	2.5	2
656	1	1978	1	1	0	1	1	4	4	4	3	2	2	3	3	3	3	2	2	2	2	3	3	3	3	3	4	1	0	0	4	3	4	3	4	.6401075	-.2715719	-.368535	-.0272958	.2599494	-.2442945	36	6172247	2943392	1769886	4313568	.5005186	3.5	3
657	0	1968	1	1	1	1	1	1	1	1	1	1	1	2	2	1	1	1	1	1	1	1	3	4	3	5	5	1	0	0	5	5	5		5	1294899	-.5067499	-1438711	-1681631	.4308091	-1206039	46	5998691	2205457	1293146	2189976	.2152338	3.75	1666667
658	0	1976	1	1	0	1	1	2	1	2	2	2	3	4	3	2	5	1	1	3	2	2	2	2	3	4	2	2	3	3	2	2	0		3	-.6718055	-.4780425	-.0343099	-.4678927	-.8363129	.126751	38	475189	3386737	1168495	2384181	1755692	2	3
659	1	1985	1	1	0	1	1	3	1	2	4	5	1	5	5	3	2	1	3	5	4	1	2	3	4	5	2	1	0	0	3	0	3	3	3	-.641816	-.4508974	1471745	1083798	.8278598	1116373	29	5571953	496518	.8383111	4251982	-.6058847	2.25	4333333
660	1	1979	0	1	0	2	2	4	4	3	3	4	2	3	4	3	3	2	2	1	1	2	2	3	5	3	3	2	2	2	3	1	4		3	-.1295579	.5772467	.1144515	.4034805	.2306778	-.6781837	35	5987897	3600969	243027	4479877	.3864266	2.75	3333333
661	1	1971	1	1	1	1	1	2	4	5	5	5	4	4	5	2	5	0	1	4	4	1	2	1	4	2	1	1	3	3	1	3	0	4	1	-2051546	-.2113546	1062755	2151955	-.963973	1594161	43	4499554	4003829	122642	5695295	153134	1	3666667
662	1	1972	1	1	0	1	1	4	2	2	3	3	4	3	3	3	3	1	3	2	4	2	2	4	5	4	4	1	2	2	4	2	5		3	.5907807	-.4125142	-.3381254	-.018413	.6468424	.733981	42	6716055	3097793	1416828	4082027	-.1282517	3.5	3
663	0	1983	1	1	0	2	1	2	1	1	3	4	2	5	5	5	2	1	3	5	4	4	2	3	4	4	3	2	2	2	2	4	5			-.0847944	-.1479966	1565421	.2791694	.8449881	1123959	31	5744385	5247404	1606127	281853	-.5210496	3	5
664	1	1985	0	1	0	1	2	4	1	2	3	2	1	5	5	3	1	1	1	2	3	1	2	3	2	3	3	2	2	2	2	0	3		3	-.5586079	.0171915	1411263	.0111082	.24914	.1375895	29	441785	5016965	1655055	2531014	-.1341202	2.25	4333333
665	1	1975	1	1	0	1	1	3	1	4	2	2	2	2	2	4	2	1	3	4	2	2	2	3	5	4	4	2	2	2	2	5	5		2	-.0959051	-.4694164	-1198775	-.3209608	.9123618	-.0089278	39	554086	2083222	1020865	3686266	-.3874281	2.75	2666667
666	1	1968	1	1	0	1	1	2	2	2	2	2	1	2	2	2	1	1	4	2	1	2	1	4	4	4	4	1	2	2	4	4	4		4	.8376721	-.4169241	-1356858	-.82634	1728051	-.9764151	46	5959569	2194167	1334572	3502619	-1286107	3.5	2
667	1	1968	1	1	0	1	1	2	2	2	2	2	1	2	2	2	1	1	4	2	1	2	1	4	4	4	4	1	2	2	4	4	4		4	.8376721	-.4169241	-1356858	-.82634	1728051	-.9764151	46	5959569	2194167	1334572	3502619	-1286107	3.5	2
668	1	1976	1	1	0	1	1	1	1	3	3	5	3	4	4	3	5	1	1	2	3	1	3	2	4	5	2	1	0	0	1	2	0		1	-1435233	-.4366937	.5641488	.8586901	-.8878099	.5596586	38	493314	3931868	.9313303	405433	1531083	1.5	3666667
669	1	1986	0	1	0	1	1	1	1	1	1	2	1	4	2	1	1	1	4	1	1	2	1	5	5	4	5	1	3	2	5	1	0		4	163141	-.5114545	-.6541566	-1492588	1776269	-1204091	28	6756365	3161918	1388915	2696933	-130075	4.25	2333333
670	0	1980	1	1	0	1	1	2	1	3	4	5	2	5	5	4	2	0	3	4	4	1	2	2	4	3	3	1	2	2	2	1	0		4	-.9386634	-.4432832	1534134	127522	.8110971	1128792	34	4955525	4935998	.947644	4323212	-.7382867	2	4666667
671	0	1969	1	1	0	2	4	5	2	2	3	2	2	3	3	3	4	2	2	3	1	3	2	3	4	4	3	2	2	2	3	1	4			.1204251	1417374	-.3962302	-.1271698	-.0495277	-.480399	45	6158432	3136687	3199921	3130997	.9709809	3	3
672	1	1972	1	1	1	1	1	2	1	2	1	2	2	3	3	2	2	1	4	3	2	4	2	4	4	4	5	1	0	0	4	3	0		4	1440088	-.5131071	-.4579444	-1245261	1449152	-.3185302	42	6655534	3194892	147277	2545422	-.8017248	4.25	2666667
673	1	1985	0	1	0	1	1	3	1	1	2	2	1	3	3	3	4	1	2	4	2	3	3	3	4	4	3	2	2	2	3	2	4		3	.256282	-.490114	-.3820018	-.7853897	-.0548452	-.1148355	29	5638165	3149843	1206059	2402372	1053755	3	3
674	0	1978	1	1	0	2	2	4	2	2	4	4	3	4	4	2	2	2	2	1	1	3	2	3	4	4	3	2	2	2	3	5	5			.0049279	.452094	.4604581	.6622367	.5045934	-.5000224	36	603545	409797	2202832	4321862	-.137381	3	3333333
675	1	1963	0	1	1	2	2	3	2	3	3	3	2	2	2	2	4	1	1	2	2	3	2	4	4	4	4	2	2	2	4	3	3		3	.7272313	.4400986	-1318919	.0221811	-.4440853	-.2976345	51	6811348	2058092	2287965	4212646	1495345	3.75	2
676	1	1976	1	1	0	2	2	4	5	5	4	5	2	4	4	2	2	2	1	3	3	1	1	2	2	2	3	2	2	2	2	2	5			-1028939	.6690128	.5123123	1550532	-.0476902	.5781924	38	4738566	3651102	2421789	5206322	.3107545	2	3333333
677	1	1982	1	0	0	1	1	3	1	1	3	2	1	2	2	3	3	1	1	1	1	2	1	5	5	5	5	2	2	2	5	0	5			1386656	-.4727942	-1291681	-.6852883	-.0950118	-1049599	32	7242213	2324246	1253798	385835	111703	4.25	2333333
678	1	1965	1	1	0	1	1	1	1	4	5	5	1	5	5	5	5	1	1	5	5	1	1	1	1	1	1	2	2	2	1	5	0		1	-2027689	-.4144419	1630688	2028465	-.9737853	1738549	49	3490922	4733049	.9593445	4283978	1504541	1	5
679	1	1972	1	1	0	1	1	3	1	1	3	1	1	5	5	3	5	2	1	2	1	1	4	3	4	3	2	2	2	2	2	5	0		2	-.6950033	-.4787586	1386326	-.4103223	-.8075598	-.5615742	42	4773604	5051211	1136868	2353935	1766135	2	4333333
680	0	1983	0	1	0	1	1	1	1	1	2	2	1	2	2	1	5	1	1	2	2	1	2	3	3	3	2	1	2	2	1	0	3		3	-.9844539	-.4659687	-1391489	-.6487958	-.8236862	-.4106547	31	4007281	1989331	1055134	238038	1823307	1.75	1666667
681	0	1981	0	1	0	1	1	3	1	3	3	3	1	3	3	4	5	1	1	3	2	4	1	5	5	5	5	1	1	1	4	2	5	1	3	1255839	-.4670824	-.3048671	-.0833175	-.6850573	-.1910295	33	7808461	319284	1326108	4340851	2042213	4.5	3333333
682	1	1986	0	1	0	2	2	4	2	2	2	2	1	4	4	4	3	2	2	4	2	3	3	3	2	3	3	0	2	2	2	3	4			-.1186075	.4059832	.5618542	-.4798598	.1794091	-.0412532	28	4987619	4148262	2314151	2122234	.5120934	2.75	4
683	1	1978	1	1	0	1	1	2	1	1	1	1	2	2	2	3	1	1	1	5	4	3	1	3	5	5	3	1	3	3	5	1	0		3	10169	-.5224102	-1259724	-1472639	.3126893	.7086719	36	6245393	2144494	1196925	1857533	.3195326	3.5	2333333
684	1	1982	0	1	0	1	1	4	2	2	3	3	1	4	4	4	4	2	2	2	2	1	3	2	4	3	3	2	2	2	2	1	3		3	-.7262389	-.3941852	.579734	.1474828	-.1015232	-.2221655	32	478494	4066485	1220036	3351528	.7659137	2	4
685	0	1968	1	1	0	2	2	2	2	2	2	2	2	2	2	2	2	1	2	2	3	2	3	1	2	2	3	1	2	0	2	1	4	3	3	-.5678144	.4220142	-1327193	-.4681302	.4289014	.0046273	46	3861681	200436	2255848	2214135	-.0797123	2	2
686	1	1975	0	1	0	1	1	2	1	4	4	3	2	3	3	4	5	0	1	4	3	2	2	2	3	2	3	1	0	0	2	1	0		2	-.7489215	-.4346788	-.2597087	.8578368	-.8443734	.6668679	39	4920959	2864821	1094674	4228608	1767496	2.25	3333333
687	0	1963	2	1	0	2	2	2	2	4	4	2	1	3	4	1	4	0	1	1	1	3	5	4	5	5	5	2	2	2	5	0	4		5	1216475	.4434672	-.0037498	.2799752	-.3848136	-.8527116	51	7816792	3506438	2288456	4902122	1534979	4.25	2666667
688	1	1972	2	1	0	2	2	2	1	2	2	2	2	2	2	2	3	1	2	2	2	2	2	3	4	3	4	1	1	1	4	2	3	2	4	.59006	.3501226	-1341935	-.7018494	.2526067	-.4154842	42	5847719	2120602	2170144	2818597	.5234144	3.25	2
689	0	1963	1	1	1	1	1	1	1	1	1	1	1	4	3	3	1	1	4	1	1	4	3	3	5	5	5	2	2	2	5	5	4			1749137	-.5240495	-.046932	-1690596	1776248	-1192058	51	6803648	3836013	1516022	2053614	-1288967	4.25	3333333
690	1	1976	1	1	0	1	1	3	2	2	3	3	2	3	4	3	3	2	3	2	1	3	3	3	4	3	3	2	2	2	4	5	4			.4884061	-.4023705	.1150402	-.0929275	.7074011	-.5886844	38	6013203	3679721	1424644	3777006	-.0292723	3.25	3333333
691	0	1960	1	1	1	1	1	1	1	2	2	2	2	2	2	2	2	1	4	2	1	2	3	5	5	5	4	2	2	2	5	1	0		5	1293782	-.4864871	-1352571	-.8988032	1479735	-.8526636	54	702829	2246191	1228121	37483	-.8196067	4	2
692	1	1974	1	1	0	1	1	4	1	2	2	2	1	4	4	2	4	1	1	3	3	2	1	3	4	4	4	2	2	2	3	4	3		4	.2150015	-.4918468	.4617338	-.5887862	-.5161335	.1855346	40	5754753	3975721	1228001	2542361	1440575	3	3333333
693	0	1971	1	1	0	2	1	4	2	2	2	2	2	4	5	4	4	1	1	4	1	1	2	2	3	3	4	1	1	3	3	5	0		1	-.1018772	-.0886924	1058881	-.5174707	-.5225697	-.1854634	43	5167341	4618312	1729432	2250731	1437792	2.5	4333333
694	1	1978	1	1	0	2	2	2	2	2	2	2	1	2	2	2	5	0	1	2	2	3	1	4	4	4	3	2	2	2	4	0	4			.6704373	.4168718	-1344002	-.7293309	-.7206308	-.5141295	36	6461056	2116815	2336317	3036712	2005739	3.5	2
695	1	1981	1	1	0	1	2	3	2	3	5	3	1	5	5	5	3	2	1	2	1	2	1	2	3	2	3	2	2	2	2	0	5			-.7462454	.1298042	1539059	1139663	-.2555945	-.3999805	33	4894895	5028533	1743929	4322585	.7592756	2.25	5
696	1	1972	1	1	0	1	1	2	1	1	3	2	5	4	4	4	2	1	4	4	3	2	2	5	5	5	2	1	3	1	4	5	0	2	4	.4167664	-.4961256	.6018201	-.2837976	1332168	.8436936	42	666404	4236199	1176429	339773	-102595	3.25	4
697	1	1981	1	1	0	2	2	5	1	2	3	5	3	5	5	5	4	0	1	2	2	1	2	3	2	5	4	2	2	2	3	3	0		3	-.1889696	.3722968	1540517	.5745375	-.5321184	.1408379	33	5925421	5240294	2108531	3436986	1130727	2.75	5
698	1	1975	1	1	0	1	1	1	1	2	2	3	5	2	2	2	5	0	1	5	4	2	1	4	5	5	3	1	2	2	4	2	3		4	.3823719	-.4847081	-1270622	-.3878712	-.8238743	1326332	39	679118	1955127	1131091	343883	1929358	3.25	2
699	0	1976	1	1	0	1	1	2	1	4	4	2	2	5	5	4	4	1	1	4	2	1	2	3	5	4	3	2	2	2	2	1	4		3	-.7294118	-.4518741	1500703	.6979861	-.5705482	.3946218	38	5688756	488248	.9364759	4192471	1329768	2.25	4666667
700	0	1979	1	1	0	1	1	1	1	5	5	5	2	5	5	3	5	1	1	5	2	1	3	5	5	5	5	2	2	2	5	0	0		4	.7010782	-.4271029	1477098	1619531	-.7431949	.6276549	35	8184399	4821195	.9801404	635799	1893105	4	4333333
701	0	1964	1	1	0	1	1	3	1	2	2	2	2	5	5	5	4	1	2	3	1	2	2	4	5	4	5	1	2	2	4	2	0		4	.9337961	-.5020933	1502125	-.7119642	-.0049226	-.3902968	50	6901016	5251937	1351367	2831572	.9653655	3.75	5
702	1	1985	0	1	0	1	1	3	1	2	2	1	2	3	2	2	2	2	4	3	2	4	5	4	5	5	5	2	2	2	5	2	5			1734041	-.505622	-.9506832	-1117443	1474961	-.347795	29	7325729	264826	1407199	3143416	-.7446346	4.5	2333333
703	1	1973	1	1	0	1	1	3	2	2	2	3	4	4	4	4	5	1	1	4	3	4	1	3	4	3	4	2	3	3	5	0	0		5	1157937	-.4356369	.5994639	-.4903413	-.7552367	.7505037	41	7034774	4065921	1673874	2931055	1906559	4	4
704	1	1982	0	1	0	1	1	3	1	1	2	2	1	3	3	3	4	2	1	4	2	3	2	3	4	4	3	2	2	2	5	4	4			.899276	-.4956297	-.3829372	-.8980543	-.4555461	-.13374	32	6301965	3136897	1285044	2458342	1599818	3.5	3
705	1	1984	0	1	0	2	1	2	2	2	2	2	2	2	2	2	2	1	2	2	2	1	3	2	2	2	2	1	2	2	2	2	3		2	-.7834917	-.0669128	-1333604	-.4939162	.4372135	-.3322657	30	365642	2020793	1659075	2503097	-.0698726	1.75	2
706	1	1976	0	1	0	5	4	5	4	4	4	4	4	4	4	4	5	2	2	2	3	1	5	5	5	1	3	2	2	2	1	2	5		3	-.9308884	2588326	.6047409	1327476	-.4363458	.6106415	38	6110597	4029924	4615563	4655511	1147144	2.5	4
707	0	1975	1	1	1	1	1	1	1	2	2	3	5	4	4	2	4	1	2	3	4	4	1	4	5	5	4	2	3	3	5	4	0		5	1318139	-.5052447	.4918357	-.4942351	-.0469948	1036745	39	7702119	4043286	1486819	3242736	.8994713	4.25	3333333
708	1	1980	1	1	0	2	2	3	3	4	4	4	2	3	3	2	4	2	2	2	2	1	3	1	3	2	2	1	2	2	3	1	4		3	-.9435551	.5393363	-.4033673	1100361	-.1098278	-.0570754	34	4706902	2784208	2183101	4665905	.7151667	1.75	2666667
709	0	1961	1	1	0	1	1	2	1	4	2	2	1	3	3	5	5	1	1	4	2	1	3	3	4	3	3	1	2	2	2	2	0		2	-.5583225	-.4669483	-.2480667	-.2244072	-.8180014	.0300317	53	5118095	3017927	105993	3214654	1884502	2.25	3666667
710	0	1970	1	0	0	1	2	1	2	1	1	1	2	4	3	4	4	1	2	1	1	3	2	5	3	4	4	1	1	0	3	0	5	1	4	.8877466	.0450084	.0193949	-1504492	.0094119	-.9347575	44	6227489	381282	2177998	1907255	.9463596	3.75	3666667
711	1	1958	1	1	1	1	1	4	1	2	4	4	1	4	5	4	5	0	1	4	1	1	1	1	5	5	2	1	0	0	1	4	0	5	2	-1560768	-.4311957	1099884	.9067236	-.8649474	-.0557698	56	4768017	4545049	.7226894	3904312	1740778	1.25	4333333
712	1	1986	0	0	0	2	2	4	1	3	3	3	1	3	3	3	3	2	3	2	2	2	2	3	2	3	3	2	2	2	2	0	5		3	-.4103021	.3792534	-.3747115	.2488234	.6377203	-.3472349	28	4850871	3108751	207546	344458	-.1365541	2.5	3
713	1	1979	1	1	0	1	1	1	1	2	3	3	3	4	4	3	3	1	2	2	3	1	2	2	3	3	3	2	3	3	3	3	0		3	-.4113028	-.4676804	.5410019	.14179	.157812	.3819081	35	4891325	4005545	1191914	3159706	.2306118	2.25	3666667
714	1	1985	1	1	0	1	1	4	3	4	2	3	1	1	1	1	2	1	1	2	1	3	3	3	4	1	3	1	2	2	2	2	4		3	-.1559676	-.3160468	-22819	-.2184202	.0774618	-.8518323	29	4750437	.8548689	1408379	4116531	.6263694	2.75	1
715	1	1966	0	1	0	1	1	5	1	1	5	5	1	5	5	5	5	0	1	1	1	5	1	5	5	5	5	2	3	3	5	0	0		5	1598965	-.4453335	1535571	.812538	-.6313255	-.6521362	48	8530389	5401219	1463451	5130757	1858321	5	5
716	1	1979	1	1	0	1	1	3	1	2	3	3	2	3	3	3	4	1	2	3	2	3	3	3	3	4	3	1	3	1	3	2	0	2	3	.1043989	-.4627219	-.3606127	-.0137913	-.0545549	-.0383334	35	5696379	310159	1225497	3480352	.9060938	3	3
717	1	1978	0	1	0	1	1	5	1	1	3	3	1	4	4	4	4	2	4	4	2	2	3	3	3	2	3	1	2	2	3	5	4		3	-.0166664	-.4752196	.5813787	-.0850773	.8115163	.008053	36	5135115	4170052	1240674	2918496	-.0901644	2.75	4
718	0	1975	2	1	0	1	1	2	1	2	3	3	2	2	2	2	4	1	1	2	2	2	1	3	3	3	2	2	2	2	3	2	0		2	-.2876135	-.44954	-1310734	-.0040028	-.5058962	-.2290019	39	5036879	2014379	1143378	3598083	135415	2.5	2
719	1	1979	1	1	0	2	2	3	2	2	3	3	1	2	2	2	3	1	2	3	2	2	1	2	4	2	4	1	2	2	3	3	4		4	-.010555	.4409367	-1321716	.0145362	.2186316	-.2754355	35	5199803	2013309	2146201	346107	.5313314	2.75	2
720	1	1977	1	1	0	2	2	5	1	2	3	3	1	2	2	2	1	1	5	1	1	3	4	5	3	5	2	1	0	0	2	3	3	3	3	-.0242759	.3794814	-1350073	-.0323517	2125062	-105312	37	5533488	2328785	2002167	3963524	-1937125	3	2
721	0	1985	0	1	0	2	2	4	1	1	1	5	1	3	4	2	4	2	1	2	1	3	3	5	5	5	5	2	2	2	4	0	5		3	1228986	.3421848	.0306941	-.7295967	-.4046324	-.8117944	29	7432678	3845771	2205164	2966435	154722	4.25	3
722	0	1970	1	1	0	1	1	1	1	5	3	4	3	4	4	4	5	1	1	5	5	1	1	3	3	1	1	1	1	0	1	0	3	5	1	-1572376	-.4444931	.6649736	1063066	-.9604325	1805069	44	4299268	369554	1020763	3965868	1616539	1.5	4
723	0	1982	1	0	0	1	1	4	1	2	5	4	4	5	4	3	5	2	1	5	4	1	3	2	4	5	2	2	2	2	2	4	5			-1248712	-.4348474	1001632	1388092	-.9258689	1632568	32	5409369	4278742	.848504	4407063	1621763	1.75	4
724	1	1984	0	1	0	2	2	4	3	2	3	3	2	3	3	3	3	2	2	3	3	3	2	3	3	3	3	1	1	0	3	0	4	2	3	.0771988	.492838	-.3585778	.0857405	.1894636	.2881895	30	5630728	3066636	2420368	3417108	.4608876	3	3
725	1	1972	1	1	0	1	1	3	1	1	2	2	1	3	3	3	1	1	1	2	1	1	3	2	2	2	4	1	0	0	4	0	4	4	3	.3361154	-.4851945	-.4062467	-.8540623	.3579929	-.8309178	42	4473068	3155422	126852	2127971	.054435	2.75	3
726	0	1967	1	1	0	1	1	2	1	4	3	4	2	4	4	4	5	2	1	1	2	2	2	4	3	3	4	2	2	2	3	0	0		3	.1468129	-.4488503	.5926363	.4725413	-.7509581	-.2070487	47	6146598	4055456	1339007	4338374	1680534	3.25	4
727	0	1977	1	1	0	1	1	1	1	2	3	3	4	4	4	2	1	1	3	4	2	2	3	3	5	5	3	1	3	3	3	0	0	3	3	-.04774	-.4738408	.4816086	.0925266	1161811	.4142772	37	5929271	4015045	1000777	3691421	-.9757317	2.75	3333333
728	1	1975	1	1	0	1	2	3	1	2	4	4	2	4	4	4	5	0	1	2	1	2	1	2	2	4	2	2	2	2	4	0	3		4	-.2413146	.0555078	.5865095	.6768253	-.7677854	-.3796885	39	5567227	4105185	1685023	3869317	166759	2.5	4
729	1	1976	0	1	0	1	1	2	1	1	1	1	1	2	2	3	1	1	2	3	2	3	1	3	4	3	4	2	2	2	5	2	5		5	1298359	-.514979	-1301348	-1616762	.8363028	-.5239939	38	5823156	2243629	1382728	1861129	-.2073695	3.75	2333333
730	1	1980	0	1	0	1	1	2	1	1	1	1	1	3	3	1	4	0	1	1	1	3	3	5	5	4	4	2	2	2	5	4	4			1553899	-.5141153	-.5473299	-1693319	-.3739107	-1118869	34	7003275	3175614	1471197	2251109	1615416	4.25	2333333
731	1	1983	0	1	0	4	4	5	2	2	4	4	1	4	4	4	2	1	4	4	4	2	2	3	4	2	2	2	2	2	2	1	4			-.7747383	2106328	.6038289	102388	1258097	.7817558	31	5198556	4152564	383918	3456303	-1087758	2.25	4
732	1	1977	1	1	0	2	2	4	2	2	2	2	1	2	2	2	2	1	3	2	2	4	2	3	4	4	5	2	2	2	3	4	4			.864113	.4115168	-1350483	-.7509935	.9911895	-.6042578	37	6149134	2197554	2369673	2961001	-.3255225	3.75	2
733	1	1978	1	1	0	1	1	3	1	2	2	3	1	3	3	2	3	2	2	2	2	3	2	3	4	3	3	2	2	2	4	0	4			.5454924	-.4782397	-.4428971	-.518081	.2571661	-.4359596	36	5780875	3075763	1301319	3060778	.4987116	3.25	2666667
734	1	1974	1	1	0	2	2	4	2	3	3	2	2	3	3	2	4	1	2	2	3	2	3	3	4	4	3	2	2	2	3	5	3		3	-.0941756	.4305914	-.4217445	.0292777	-.0841638	.1353265	40	5855059	2969541	2201289	3584096	.8667967	2.75	2666667
735	1	1975	1	1	0	1	1	3	1	3	3	3	3	4	4	3	4	0	1	4	3	2	2	2	2	2	3	2	3	3	2	5	0			-.6374491	-.4622493	.559159	.3435978	-.5865551	.7769966	39	459236	3860317	1210101	3116158	1266626	2.25	3666667
736	1	1970	1	1	0	5	5	4	4	4	4	4	2	4	4	3	5	0	1	3	3	3	3	4	3	4	4	1	0	0	3	0	4	5	3	.1327711	3074519	.5358847	1163928	-.8066977	.4387303	44	7209042	4023686	5218668	4350425	1839831	3.5	3666667
737	1	1980	1	1	0	1	1	2	1	1	1	2	1	1	2	1	1	1	5	1	1	5	5	5	5	3	5	1	1	1	5	0	4	1		2205029	-.5095659	-1834411	-1637681	226652	-1346173	34	7082351	1910461	1582607	2871112	-1629935	5	1333333
738	1	1985	1	1	0	1	1	1	1	5	5	5	5	5	5	5	1	1	1	5	3	1	1	2	4	3	4	2	2	3	1	4	2		2	-1244096	-.4179675	1622327	2027923	.173487	1480807	29	5128503	4817249	.8400292	5464214	-.244533	2	5
739	0	1985	0	1	0	2	2	2	1	1	1	3	1	4	4	4	4	1	2	2	2	4	2	4	5	5	4	2	2	2	4	4	5		5	1147293	.3210686	.5379159	-1069064	.0044571	-.4780607	29	7125914	4387611	2343044	2132269	1006361	4	4
740	1	1970	1	1	0	2	2	4	2	2	2	4	2	4	4	2	5	1	1	4	2	2	4	4	4	4	4	1	2	2	4	0	0		5	.5750035	.4145973	.4627229	-.190165	-.7620168	.1424611	44	6786682	4013868	2253938	3215003	19421	3.5	3333333
741	0	1981	0	0	0	1	1	4	4	4	4	4	2	4	4	2	4	0	2	2	3	2	3	2	2	2	2	2	2	2	3	5	5			-.6254013	-.240011	.5041398	1063894	-.1106739	.3735446	33	4965649	3726368	1604967	4796217	.7013876	2.25	3333333
742	1	1981	0	1	0	2	2	3	2	3	3	3	1	3	3	3	4	2	2	2	2	1	2	3	3	3	2	2	2	2	3	0	3		3	-.4987649	.4458592	-.3725673	.263352	-.0824254	-.3106914	33	5124118	3026727	212209	369723	.8197442	2.25	3
743	1	1975	1	1	1	1	1	4	1	2	3	3	3	4	4	4	4	1	2	3	3	2	3	3	2	2	3	2	2	2	2	5	1		3	-.4392939	-.4688129	.6055197	.1609254	-.1244769	.5656438	39	4782979	4062485	1304594	3001621	.730965	2.5	4
744	1	1974	1	1	0	2	2	2	1	3	4	4	2	4	4	2	5	1	1	4	2	1	1	4	1	3	2	2	2	2	2	1	3		2	-.8711783	.3971655	.4963111	.999534	-.8448501	.3530303	40	4997008	3883457	1934511	3993084	173064	2.25	3333333
745	1	1973	1	1	0	2	2	2	2	2	3	3	2	3	3	3	3	2	2	2	2	2	2	3	4	3	3	2	2	2	4	5	4		4	.2534477	.431721	-.375925	.0076132	.2291008	-.2496734	41	5899885	3118495	2243218	3560856	.4291831	3	3
746	1	1973	0	1	1	1	1	1	1	3	2	3	1	1	1	1	2	1	1	2	1	3	1	4	3	5	5	2	2	2	5	2	0		4	1420847	-.4651472	-2290738	-.6364828	.179535	-.9625655	41	6755009	1100829	126596	3986586	.7270274	4.25	1
747	1	1973	0	1	0	3	3	4	3	4	4	4	3	4	4	2	4	1	1	5	3	4	3	3	4	2	3	1	0	0	2	0	3	3	3	-.3333237	1349092	.5101833	1168359	-.5781882	.965511	41	6124993	3781345	3207043	4378725	1425909	3	3333333
748	0	1974	1	1	0	1	1	3	1	3	1	2	1	2	2	4	3	2	3	1	1	3	3	3	4	5	5	2	2	2	3	1	5			.7688131	-.4868343	-1249504	-1096829	.7433312	-1115141	40	6094106	2316221	1344114	2950454	.0417181	3.5	2666667
749	1	1967	0	1	0	1	1	2	2	2	3	3	2	3	3	3	2	1	2	2	2	1	1	2	2	2	2	1	2	2	2	2	3		2	-.9065241	-.387917	-.36463	.1528336	.4303351	-.1685532	47	3823325	3014351	1231694	3260262	-.1714736	1.75	3
750	1	1966	1	1	0	3	3	4	3	2	3	3	2	3	5	3	2	0	2	2	1	1	5	3	3	4	4	1	0	1	3	4	5	3	3	-.0531199	1325367	.5988274	.1327457	.4848114	-.5582758	48	5708524	42617	3173879	3312582	-.0326049	2.75	3666667
751	1	1983	0	1	0	1	1	1	1	2	4	2	2	3	4	2	1	1	5	3	3	4	1	5	3	5	3	2	3	3	2	3	2		3	.2738914	-.4684645	.0884902	.2197086	2077799	.2738927	31	6016395	3707645	1205716	4054608	-1901036	3.5	3
752	1	1975	1	1	0	1	2	5	1	4	3	4	1	4	3	2	3	0	1	2	2	1	2	4	3	2	2	2	2	2	2	5	3		3	-.7595961	.0577231	-.0231141	.6393917	-.2669497	-.2074761	39	4829119	3317125	1537417	4184123	.7924101	2.25	3
753	0	1972	1	1	0	1	1	2	1	2	2	2	4	2	2	2	4	0	2	2	4	2	2	4	4	3	2	2	2	2	4	0	1		4	.2821304	-.486243	-1299279	-.62257	-.0856826	.6405035	42	5818809	2021658	132409	3059812	.8412531	3	2
754	1	1965	2	1	0	3	3	4	2	2	2	3	1	2	2	2	4	0	1	2	2	2	2	3	4	3	4	2	2	2	3	0	3		3	.1708188	1258946	-1344926	-.3836785	-.4851265	-.492869	49	5765659	2114654	3121027	2874811	1476125	3	2
755	1	1981	1	1	0	1	1	5	1	5	5	4	2	4	4	2	5	1	2	1	2	1	4	2	4	2	2	1	2	2	1	0	0		1	-1564105	-.3994117	.5089373	1709632	-.4078443	-.0110068	33	4578672	3716774	.9457797	5496657	1019539	1.5	3333333
756	0	1973	1	1	0	1	1	1	1	2	2	4	3	5	5	2	5	1	1	3	3	2	4	5	5	5	5	1	3	3	4	4	1		4	.9198748	-.4933269	1370429	-.2419365	-.758794	.5470876	41	7546199	5024474	1316534	3456095	1842063	4	4
757	1	1987	0	0	0	1	1	1	1	2	2	2	1	2	2	2	1	1	4	1	1	5	5	5	5	5	5	2	2	2	5	2	3		5	2070738	-.491959	-1366319	-1054627	181757	-1215268	27	7614094	2353378	1474969	3711975	-1184825	5	2
758	1	1971	1	1	0	2	1	2	1	1	1	3	1	3	3	3	4	1	1	2	2	4	3	5	4	3	4	2	2	2	3	1	3		4	.955594	-.1637466	-.4029048	-1112192	-.439147	-.502198	43	6351605	3306799	1883744	221862	1545319	4	3
759	1	1971	1	1	0	1	1	2	1	1	1	3	1	3	3	3	2	0	1	1	1	2	2	1	4	2	5	2	2	2	4	2	4			.6170484	-.4927308	-.4175786	-1116696	.1113467	-1026159	43	5021589	3190549	1366437	1947585	.496595	3	3
760	1	1988	0	1	0	2	2	4	2	2	2	2	2	3	4	3	4	0	2	3	2	3	4	4	4	4	4	0	0	0	4	1	5			.8827769	.4000621	.1077834	-.6740416	-.0212141	-.1509877	26	6756623	3711452	2392255	2823467	1039963	3.75	3333333
761	1	1974	0	1	0	1	1	2	1	2	2	3	2	4	4	3	1	1	5	5	4	1	2	3	5	3	3	1	3	3	2	0	2		3	-.4687214	-.4914139	.5467765	-.1793247	1982056	.9699343	40	4924159	4026608	.9918408	2873651	-1964803	2.25	3666667
762	1	1976	1	1	0	1	2	4	2	4	4	5	2	5	5	4	5	2	1	3	3	1	2	3	2	2	3	1	2	2	1	5	1			-1220748	.1314407	1522484	1445393	-.8809013	.6980659	38	4822491	4845169	1721861	4492789	1552871	2	4666667
763	1	1983	1	1	0	2	2	4	4	4	2	4	2	4	4	5	4	0	1	5	4	2	2	1	1	4	4	2	2	2	2	2	4			-.6059716	.5544528	.6766798	.3842075	-.6135955	113966	31	4989882	3921727	2487722	3070165	1318165	2.25	4333333
764	1	1981	1	1	0	3	3	5	2	4	3	3	2	4	4	1	2	2	1	5	5	1	5	1	3	2	2	2	0	0	2	3	3		1	-1245112	1266924	.4559477	.762364	-.1321186	1506333	33	4224795	3619041	2856365	2970766	.3844432	1.5	3
765	1	1976	1	1	0	1	1	1	2	3	3	4	4	4	5	5	5	1	1	5	5	1	2	2	3	3	3	1	3	3	2	2	0		3	-.9282448	-.40155	1213758	.7112551	-.934146	1906458	38	5106127	4433138	124808	345733	1637301	2	4666667
766	1	1975	1	1	0	1	1	2	3	4	5	5	3	4	5	4	4	1	1	2	2	1	3	1	2	2	3	1	0	0	1	2	3		1	-154388	-.2757725	1133563	1828221	-.5991601	.348	39	4239813	4363862	1284029	5193683	103697	1.5	4333333
767	1	1978	0	1	0	2	2	2	2	2	3	3	2	4	4	3	2	2	3	2	2	3	4	3	3	4	4	2	2	2	3	5	4		3	.3345018	.4230494	.5109611	.0365169	.9406227	-.2220243	36	5909368	4174416	2327409	3333432	-.5460936	3.25	3666667
768	1	1980	0	1	0	2	2	3	2	3	2	1	1	2	2	3	5	0	1	1	1	2	3	3	4	3	3	1	2	2	3	0	5		3	.053002	.4253555	-1302703	-.7288426	-.7344404	-1009036	34	5528009	210023	2288081	2946504	1912289	2.75	2333333
769	1	1977	1	1	0	1	1	2	1	2	2	1	1	2	3	2	4	2	1	3	2	1	2	2	5	3	3	1	0	0	3	4	3	2	4	-.2455645	-.4816042	-.8361397	-.7991322	-.5184019	-.2702402	37	4976418	2500352	1053126	2511589	150089	2.25	2333333
770	0	1979	0	1	0	4	4	5	2	4	4	4	2	4	4	4	5	1	1	4	2	1	3	1	2	2	4	2	2	2	2	0	5		3	-.9573758	2127589	.6006538	1273019	-.8614559	.3375232	35	5000058	3936108	3880749	3654185	1704256	2	4
771	1	1980	0	1	0	2	2	4	2	4	3	4	1	4	2	3	4	1	1	4	2	1	1	1	4	4	3	1	0	0	3	0	3		3	-.6838756	.4580848	-.4547716	.6595863	-.5495186	.0875902	34	5283453	2765592	1928745	4069214	1358495	2	3
772	1	1976	0	1	0	1	1	2	1	1	1	1	1	2	2	2	2	1	2	1	1	1	3	3	4	5	4	1	0	0	5	2	5	1	5	.9558467	-.5041358	-1379915	-1620161	.5795298	-1188933	38	5846575	2243232	1244727	2169879	.124246	3.25	2
773	0	1973	1	1	0	1	1	4	1	4	5	5	2	4	4	4	5	1	1	3	2	1	2	1	4	4	2	2	2	2	1	4	0		2	-1755532	-.398354	.6399914	183517	-.8805524	.3682089	41	4691228	38559	.7749413	5266956	1565048	1.25	4
774	1	1972	1	1	0	1	1	2	1	2	3	2	1	2	3	4	2	2	1	4	1	3	2	4	4	5	3	2	2	2	3	4	5		3	.3109446	-.466433	-.7127364	-.2945427	.0769808	-.4418342	42	6009223	2769874	1048	3556009	.7065968	3.25	3
775	0	1982	0	1	0	1	1	4	1	3	4	4	1	2	2	4	4	0	1	1	1	2	1	2	4	3	3	1	2	2	4	0	3		3	-.0158495	-.4212648	-1195627	.6473576	-.4455346	-.8081798	32	5644784	2115236	1113034	4812107	1322718	2.75	2666667
776	0	1978	1	1	0	1	1	4	1	2	2	3	1	5	5	5	5	1	1	2	1	5	1	5	5	4	4	2	3	3	5	0	0		4	1689293	-.498375	1497718	-.6666269	-.6513481	-.680246	36	7942121	533289	1600187	3155139	1980959	4.75	5
777	1	1978	0	1	0	1	1	2	1	2	2	3	4	5	5	4	2	1	4	2	2	3	1	5	5	5	4	1	1	0	3	2	3	2	4	.7219447	-.4998555	1461395	-.4254186	1387245	.0516256	36	6940283	5294308	1364096	3326441	-108099	3.75	4666667
778	1	1963	1	1	0	2	3	4	2	2	3	3	2	1	1	1	4	2	2	1	2	1	3	3	2	1	3	0	1	0	2	4	4		3	-.5943508	.9504064	-227726	.0883218	-.0757488	-.5036814	51	433393	.9922388	2701985	3459164	.8027155	2.25	1
779	1	1967	1	1	0	2	1	2	1	2	2	2	1	4	4	2	5	2	1	1	1	1	2	1	2	1	3	1	2	2	3	0	3		3	-.4245581	-.138888	.4273331	-.5471128	-.7759985	-.8297712	47	4059559	3967179	1743934	1924312	1713967	2	3333333
780	1	1965	1	1	0	1	1	2	1	2	1	2	2	3	2	2	2	0	2	1	1	2	3	3	3	5	5	1	2	2	4	0	3		4	.9309781	-.4961934	-.9731228	-1243091	.5713384	-.9773431	49	5919276	2648012	1353097	2519609	.0381106	3.5	2333333
781	1	1980	1	1	0	1	1	3	1	1	5	4	2	3	3	2	1	1	2	5	3	4	1	3	3	3	1	1	0	1	1	3	3	4	1	-.9598057	-.430001	-.3694742	1098348	.6642359	.7896447	34	4481231	2982915	.9190074	4193286	-.4603656	2.25	2666667
782	1	1977	0	1	0	1	2	4	2	2	2	2	3	4	4	4	3	1	3	1	2	3	3	4	4	4	4	2	2	2	3	0	3			.597343	.0638249	.5535911	-.6394196	.6825917	-.3172126	37	6354205	4253041	2073961	2938847	-.1229127	3.5	4
783	0	1979	0	1	0	1	1	2	1	2	2	4	3	3	3	3	5	1	3	3	3	2	1	4	3	3	3	2	2	2	4	0	0		4	.4203523	-.4777032	-.3517985	-.224208	.1088185	.4101087	35	6076588	3103873	1348901	3351271	.7989781	3.25	3
784	1	1982	0	1	0	2	2	2	2	2	2	2	1	2	2	2	2	0	1	1	1	4	1	5	3	3	3	1	1	1	5	3	5	1	3	1387647	.4130083	-1366755	-.890082	.167764	-1124315	32	6570299	2228365	2503127	3130735	.6851757	4.25	2
785	1	1972	1	1	0	1	1	2	1	4	4	4	4	5	5	4	5	1	1	5	5	1	2	1	3	3	3	1	2	2	2	0	4		3	-1182368	-.447087	1565225	1308544	-.9468308	2017495	42	4957711	4716912	1043404	3985543	1558608	1.75	4666667
786	1	1967	1	1	0	1	1	1	1	2	2	2	2	1	3	3	5	1	1	5	2	2	1	4	4	4	3	2	2	2	3	0	0	3	3	.1461673	-.4799148	-1149586	-.639151	-.7833871	.1875318	47	5912607	2164161	108981	2994864	2075399	3	2333333
787	1	1962	2	1	0	1	1	3	1	4	4	4	3	5	5	2	5	1	1	5	2	1	3	1	3	1	1	1	3	3	2	2	0	4	2	-1531629	-.4313307	1410217	1261362	-.9042566	.8021124	52	4126117	4589686	.9448063	4013057	1641536	1.25	4
788	1	1979	1	1	0	2	2	4	1	2	3	2	1	3	2	2	1	1	3	2	1	2	2	3	2	3	3	2	2	2	2	0	3		2	-.2942238	.3725944	-.954388	-.1658947	1207733	-.8276565	35	4458829	2594768	2025525	3026766	-.9615557	2.5	2333333
789	1	1984	0	1	0	1	1	1	5	5	1	1	1	4	1	3	5	0	1	3	1	1	1	3	4	3	3	1	1	0	1	2	5		1	-.7699386	-.2135699	-.9993461	-.7127155	-.8050513	-.6051857	30	4799888	2146031	161883	3418165	193026	2	2666667
790	0	1977	0	1	0	2	3	4	2	3	3	3	1	2	2	4	4	2	3	3	2	3	2	2	3	2	3	1	2	2	3	0	3	3	3	-.0662081	.9395849	-1206472	.2031856	.3836468	-.2670245	37	5312386	2116262	2757481	3548871	.4332877	2.75	2666667
791	1	1966	1	1	0	2	2	4	3	4	2	2	1	1	1	1	5	1	1	1	1	1	1	3	3	4	3	1	1	1	3	0	4	2	3	-.194334	.5111757	-2298155	-.3806258	-.7382653	-1025906	48	5405639	.9171509	226528	3834772	1910985	2.5	1
792	0	1978	0	1	0	3	1	3	3	3	3	3	3	3	3	3	3	2	3	3	3	3	3	3	3	3	3	0	1	1	3	2	4	3	3	.0653285	.3373277	-.3499654	.2323436	.626841	.4280961	36	5724311	3056688	2348991	3763235	-.0580778	3	3
793	1	1974	1	1	0	2	2	4	2	2	3	3	2	2	2	2	2	1	1	3	3	2	1	3	3	3	3	1	0	0	3	2	4	3	3	-.104663	.4375549	-1304405	.0709736	.0149063	.2391824	40	5211464	2014839	2137827	3445429	.519144	2.75	2
794	0	1986	0	1	0	2	2	4	1	3	3	3	2	2	2	2	5	2	1	2	2	3	3	4	3	3	3	2	2	2	3	1	4			.1806855	.381807	-1315328	.1093917	-.7506035	-.249971	28	5983098	2040246	2169557	3834124	1870626	3.25	2
795	1	1973	1	1	1	1	1	2	1	1	1	2	1	2	2	2	4	1	1	4	1	4	1	4	4	4	4	1	3	3	5	3	0	1	5	1533927	-.5055369	-1356637	-148019	-.3915988	-.6571791	41	679167	2188312	1395462	2285587	1757127	4.25	2
796	1	1980	1	1	0	1	1	2	1	2	2	3	1	5	4	4	1	1	1	3	2	1	1	1	3	1	4	2	2	2	2	0	4		1	-.5735654	-.478924	.9643893	-.2531542	.2633662	-.1039933	34	3801421	4475238	116459	2151655	-.0830118	2	4333333
797	1	1983	0	1	0	1	1	2	1	2	2	3	2	3	3	2	4	1	1	4	3	1	3	3	4	2	2	1	2	2	2	2	0		1	-.7575512	-.4715574	-.4083749	-.2316262	-.585333	.5080433	31	4551149	2889711	1037857	2771583	1375095	2	2666667
798	0	1963	1	1	0	1	1	1	1	1	1	1	1	4	4	4	1	1	5	1	1	5	3	5	5	5	5	2	2	2	5	0	4		5	2231186	-.5337576	.5052521	-1746176	2245518	-1201015	51	7583009	4537474	1655457	2255221	-1733436	5	4
799	1	1985	1	1	0	1	1	4	1	5	2	4	2	2	2	2	2	1	1	3	2	2	2	3	4	3	3	1	0	0	2	1	5			-.4437937	-.4429905	-1300111	.2626156	.0204629	-.0509041	29	5109925	1856912	.9991758	4308665	.4908161	2.5	2
800	0	1981	0	1	0	1	1	3	1	1	1	3	1	4	4	1	1	1	3	3	3	3	3	3	3	3	5	2	2	2	3	0	0		3	.7476596	-.5117986	.3860084	-1010559	1214332	.0272103	33	5373533	4077446	1387221	1871088	-.8778449	3.5	3
801	1	1977	0	1	0	2	2	3	2	3	4	2	2	5	5	2	5	0	1	2	1	1	3	3	4	4	3	1	2	2	3	2	4		3	-.3678831	.4424928	1348866	.4900993	-.7885641	-.3599842	37	59603	4896311	2121661	389197	1751666	2.5	4
802	1	1969	1	1	0	2	2	3	2	2	3	3	2	3	3	3	4	2	3	3	2	2	3	3	2	2	3	1	0	0	2	0	3	2	3	-.4096358	.436445	-.3685946	.1355868	.3485316	-.0517932	45	4812493	3083893	2259506	3188387	.3492402	2.5	3
803	1	1974	1	1	0	5	2	1	5	5	5	5	5	3	3	5	5	1	1	5	5	1	3	1	5	5	1	2	2	2	1	4	4		1	-2118961	1695375	-.1458838	2291833	-1005585	2123137	40	5491096	2820749	3299996	5643133	1613587	1	3666667
804	1	1977	2	1	0	1	1	1	1	2	2	2	1	3	3	2	3	0	1	4	1	3	2	3	4	4	4	2	2	2	4	2	2		3	.7734075	-.4863009	-.4492723	-.7667732	-.1712581	-.4885499	37	6121484	3047111	1212115	2822783	1177322	3.5	2666667
805	0	1967	1	1	0	1	1	1	1	4	4	4	1	4	4	4	5	1	1	5	1	1	1	1	5	1	1	2	3	3	2	0	0		1	-1495926	-.4201566	.6157954	1169359	-.8617815	.1046449	47	434409	377426	.8016442	4385383	1776077	1.25	4
806	1	1973	1	1	0	1	1	2	2	2	3	2	2	2	2	2	3	2	1	2	2	2	3	2	2	3	3	2	2	2	2	0	4			-.5040888	-.3906347	-1317366	-.1651347	-.2515309	-.2559783	41	43419	1981172	1292969	3194146	.9042484	2.25	2
807	1	1979	1	1	0	2	2	4	2	2	2	2	2	3	4	2	4	2	2	2	1	4	3	4	4	4	4	2	2	2	4	3	4			1090433	.4033367	.0316189	-.7557878	.0205423	-.696806	35	6910459	3709142	2474147	2909697	1051864	4	3
808	0	1962	0	1	1	1	1	2	1	3	2	2	2	3	2	2	2	1	3	3	2	2	3	3	3	2	4	1	2	2	3	2	0		3	.2703975	-.4783373	-.9336362	-.5259888	.9408785	-.1941184	52	5058423	244211	1266105	3061497	-.4572325	3	2333333
809	1	1973	0	1	0	1	1	2	1	2	3	3	1	4	5	3	4	1	1	2	1	1	3	4	3	3	3	1	0	0	2	4	5		3	-.4462613	-.4601553	1008212	.0811339	-.5102254	-.5483806	41	510427	4618806	112895	3328634	1314916	2.5	4
810	1	1989	0	1	0	1	1	3	2	2	4	3	2	2	2	4	4	0	1	3	2	2	2	3	4	3	3	1	0	0	3	0	3			-.1759759	-.3749327	-1178461	.4031118	-.5040016	-.0125098	25	5575921	2088916	1211351	4350599	1417425	2.75	2666667
811	0	1971	1	1	0	1	1	5	1	1	3	3	3	4	3	3	5	1	1	3	4	2	2	3	4	5	3	2	3	3	3	0	0		3	-.1248074	-.4746978	.0590403	-.0316761	-.8337866	.8841436	43	59647	3514192	1180172	3126085	1743021	2.75	3333333
812	0	1973	1	1	1	1	1	2	1	2	4	3	2	4	4	3	5	1	1	3	3	1	2	2	3	5	3	2	2	2	2	5	0		3	-.8709227	-.4475611	.5586984	.6192056	-.8541623	.5345454	41	5130892	3958891	.9987823	3673694	1684015	2	3666667
813	1	1981	1	1	0	1	2	2	2	2	4	3	2	3	3	3	2	2	3	2	2	2	2	3	4	3	2	2	2	2	3	2	4		3	-.3252317	.1136725	-.3612705	.4923536	.9122726	-.186731	33	5310743	3078189	1702732	421969	-.5914258	2.5	3
814	1	1967	1	1	0	3	1	1	1	3	3	4	2	4	4	3	3	1	3	3	1	4	3	4	5	5	4	2	2	2	3	0	4		4	.5902233	.2121428	.5165363	.3047358	.7019178	-.3735948	47	7053358	4216665	2002151	4153964	.0396337	3.75	3666667
815	0	1970	1	1	0	2	2	2	2	2	2	2	2	3	3	3	2	1	2	2	2	3	2	3	3	3	3	2	2	2	3	2	5			.2405743	.4104995	-.3944356	-.5957606	.4924688	-.3386073	44	5347531	3160869	2357569	2562862	.0124257	3	3
816	1	1978	1	0	0	1	2	5	3	5	5	5	4	5	5	5	2	1	1	5	3	1	3	2	5	2	1	1	1	1	1	5	5	5	1	-1877189	.2132003	1615282	2163605	-.136107	1377587	36	4769326	4716107	1493627	5613445	.2109308	1.25	5
817	0	1967	1	1	0	1	1	2	1	2	4	2	1	4	4	1	4	1	1	4	1	4	5	3	3	1	2	2	2	2	1	4	1			-.6306833	-.4501413	.4118996	.313008	-.5319275	-.2264668	47	4504731	3836244	1170472	3268805	1470251	2.5	3
818	0	1973	1	1	0	1	1	2	1	2	2	2	1	4	4	3	4	0	2	4	2	1	3	3	4	4	4	2	2	2	3	0	0		3	.0620174	-.4897869	.512425	-.5736861	-.0735819	-.0195873	41	5601995	4041707	1120542	2620073	.9748195	2.75	3666667
819	1	1977	1	1	0	1	1	1	2	2	3	2	1	2	3	2	2	2	4	2	1	1	1	3	1	3	4	2	2	2	2	2	3		2	-.2472297	-.3953452	-.8427104	-.218556	1386386	-.8097115	37	4330707	2646155	1295617	3361745	-1002667	2.5	2333333
820	1	1975	1	1	0	1	1	2	1	1	1	2	1	2	2	3	2	1	4	2	1	2	1	3	4	2	4	1	0	0	3	3	3	3	3	.4645925	-.4959924	-1311628	-1310144	1425992	-1004225	39	493652	2283752	1302641	2168795	-.8914162	3	2333333
821	1	1969	1	1	0	1	1	2	1	3	3	4	2	2	2	2	5	1	1	3	2	1	3	2	2	4	3	1	3	0	2	0	0	3	3	-.8292678	-.4333277	-1292354	.4449982	-.81716	.0256762	45	4681773	1909592	.9946663	394276	1755466	2	2
822	1	1983	1	0	0	2	2	2	2	3	3	3	2	3	3	3	2	2	1	3	2	1	3	3	3	3	3	2	2	2	3	3	4			-.3043546	.4409024	-.3637497	.2559397	.0143627	-.0245624	31	5182356	3003597	2081995	3660708	.4622722	2.5	3
823	1	1973	1	1	0	1	1	2	1	2	4	4	1	4	4	3	4	1	2	4	2	1	1	3	4	5	2	1	0	0	2	3	0		4	-.9270501	-.4383242	.5514504	.8098313	-.1239068	.1953046	41	5295806	4007472	.8262149	421268	.8333796	2	3666667
824	0	1955	1	1	1	1	1	2	1	3	2	2	2	3	2	2	3	1	2	3	2	2	1	1	1	1	1	1	0	0	1	3	1	3	2	-1321651	-.4610323	-.9251977	-.2591538	.1230923	-.0639181	59	2833827	2306772	1160595	2289507	.312287	1.25	2333333
825	0	1969	1	1	0	1	1	1	1	4	4	5	1	5	5	5	5	1	1	3	2	1	4	1	3	3	3	1	0	0	1	2	0	5	3	-1468273	-.4205944	1570402	1411914	-.8675398	.2317855	45	4483403	4921685	.9578228	4356869	1566085	1.5	5
826	1	1977	1	1	0	2	2	3	2	2	4	4	1	3	4	2	1	1	2	2	2	3	2	3	2	2	2	2	2	2	2	1	4			-.5282676	.457327	.0776679	.7593552	.7312012	-.2547001	37	4575167	3591006	2165491	3859903	-.5427329	2.5	3
827	0	1980	1	1	0	1	1	1	1	2	2	3	2	5	5	4	5	0	1	4	3	2	3	3	5	3	4	2	2	2	3	0	0		2	.1398218	-.4936422	1484549	-.3056845	-.814525	.6052479	34	6083847	5027748	12588	2637868	1837075	3	4666667
828	1	1981	0	1	0	1	1	5	1	3	3	3	1	4	4	3	5	2	1	2	3	2	2	3	3	2	3	2	2	2	3	1	5		3	-.1472802	-.4609515	.5384397	.2079817	-.7941746	.1543039	33	5331705	3942031	1298606	3442032	1738258	2.75	3666667
829	1	1975	1	1	0	2	2	3	1	2	2	5	1	3	3	2	5	1	1	1	1	3	2	4	3	4	4	2	2	2	4	0	4		4	.7702599	.3710627	-.4536684	-.1441716	-.6865349	-.9039783	39	6628251	3194724	2261499	3515049	1851813	3.75	2666667
830	0	1969	1	1	0	2	2	4	3	3	3	3	1	4	4	4	4	2	2	2	2	3	1	3	4	3	3	2	2	2	3	1	4			.0617681	.497714	.5724071	.212367	-.054508	-.276934	45	6001761	4091673	2439266	3731162	.8778442	3	4
831	1	1975	1	1	0	1	1	1	1	3	3	3	2	3	3	3	5	1	2	3	3	2	2	2	3	3	3	1	3	3	2	1	0	4	3	-.6093403	-.4536321	-.3410259	.2769129	-.3898194	.3992686	39	4918691	2942815	1157011	3513527	1248971	2.25	3
832	1	1983	1	1	0	1	1	2	2	1	3	3	1	4	3	3	5	0	1	4	2	1	1	3	4	4	3	2	2	2	2	3	0		3	-.5996464	-.3978893	.0328834	-.0158069	-.8213539	.0747112	31	5210031	347821	1118774	3213368	1869163	2.25	3333333
833	0	1984	0	1	0	1	1	4	1	1	1	3	1	4	4	4	3	2	3	1	2	3	3	3	4	4	5	2	2	2	4	0	5			1086777	-.5088797	.5381526	-1122154	.7287038	-.6497809	30	6281126	4356487	1504805	2168323	-.0504469	3.75	4
834	1	1983	1	1	0	5	5	5	3	3	3	3	3	3	3	3	3	2	2	4	2	2	1	1	4	2	3	2	2	2	2	4	5			-.8031151	2998948	-.3766284	.5349757	.1201021	.2307142	31	5100618	3016481	4888309	2873788	.4237424	2	3
835	1	1983	0	1	0	1	2	3	1	2	3	3	2	4	4	3	3	2	2	3	2	2	3	4	4	4	2	2	2	2	2	1	4			-.47653	.0305581	.5256179	.1575284	.1678178	.0366438	31	5475036	4080469	1553154	3425696	.3812667	2.5	3666667
836	1	1982	0	1	0	1	1	2	1	1	2	2	3	3	3	3	4	2	2	1	1	2	3	5	5	5	1	2	2	2	2	2	4		2	-.354033	-.4785879	-.3988009	-.7297271	-.0640242	-.6621382	32	5672979	3264714	1128955	2988211	.8362148	2.5	3
837	1	1981	1	1	0	2	2	3	2	2	3	3	2	4	4	3	3	2	2	2	2	3	1	3	3	2	4	2	2	2	3	1	5			.3024421	.424808	.5134974	.037205	.2245887	-.1871695	33	5656164	4104326	2411867	3167611	.3998105	3.25	3666667
838	1	1974	1	1	1	2	2	4	2	3	3	4	3	2	2	2	3	1	2	2	2	3	3	4	4	4	3	2	2	2	4	4	3		4	.5065103	.4465704	-1310081	.280106	.2506472	-.1537216	40	6628357	2078079	2237387	4521729	.4654103	3.5	2
839	1	1973	2	1	0	1	1	1	1	1	1	1	3	1	1	1	3	0	1	3	3	3	3	3	5	5	5	2	3	3	3	4	0		3	.7718144	-.506426	-2280952	-1523518	-.2080169	.1178724	41	6089861	1093554	1253418	2146346	1160331	3.5	1
840	1	1980	0	0	0	1	1	3	1	2	3	3	1	2	2	2	3	1	1	2	2	2	2	3	2	3	4	1	0	0	2	5	4		3	-.1914913	-.4497656	-1316506	-.0299726	-.2211274	-.3847469	34	4751239	2051867	1167421	3456582	.9381101	2.75	2
841	1	1980	1	1	0	1	1	3	1	1	1	3	1	3	3	3	1	2	5	1	1	3	3	3	5	4	4	2	2	2	4	2	4		3	.9702162	-.500366	-.4258217	-1163275	2176248	-1141825	34	5996004	3380184	1343745	2598626	-1885978	3.5	3
842	0	1969	1	1	0	2	2	3	1	1	3	3	2	3	3	3	3	2	3	3	2	3	3	3	3	3	3	1	2	2	3	0	5		3	.146222	.3612576	-.3750939	-.1022575	.6548805	-.1143851	45	5469298	3212418	2152337	2932746	-.0395863	3	3
843	1	1985	0	1	0	1	2	4	2	3	3	3	2	4	4	3	3	2	2	2	2	3	2	4	4	3	4	2	2	2	4	0	4			.7547383	.0889273	.5190368	.0785926	.2579963	-.1877402	29	6653871	4053835	1986985	3976373	.4449815	3.75	3666667
844	0	1969	0	1	1	3	2	3	2	2	3	3	2	4	2	2	3	1	2	2	2	2	2	2	2	2	2	0	0	0	2	4	4	3	2	-.7623973	.7792131	-.5385577	.1960146	.1619923	-.2088064	45	4233718	2925802	2614591	2902092	.3066321	2	2666667
845	1	1970	0	1	0	2	2	4	1	3	3	4	1	4	4	4	4	1	1	3	2	2	2	4	3	2	1	0	1	1	1	3	3	4	2	-1116555	.3872303	.5909029	.6197965	-.5794151	.0101922	44	4636152	4057366	1954881	3487439	1271243	2	4
846	0	1976	1	1	0	2	2	5	2	2	4	2	2	5	5	5	5	1	1	4	2	2	4	4	3	5	3	2	2	2	3	0	4		3	-.0495334	.4267823	1540543	.3601499	-.807318	.3096102	38	6404803	5154225	2197207	3459048	1841606	3	5
847	0	1975	0	1	0	1	1	1	1	1	1	1	1	2	2	2	5	1	1	1	1	3	2	5	5	5	5	1	2	2	5	4	0		5	1751665	-.5095341	-1378675	-1764349	-.6251085	-1179677	39	7422265	2287683	1474465	248225	2111931	4.5	2
848	0	1979	0	1	0	2	2	4	3	3	3	4	2	5	5	4	5	0	5	4	2	2	2	3	2	2	4	2	2	2	2	4	3			-.2699113	.4950986	1480916	.5568653	.9506416	.2539648	35	5455167	5045301	2471931	3626008	-.2377364	2.75	4666667
849	0	1974	1	1	0	2	2	5	3	3	3	3	3	5	5	5	5	2	1	3	2	3	2	3	2	3	3	2	2	2	3	5	4	2	3	.0023332	.4888039	1537129	.2946283	-.8035914	.2693563	40	593954	5075482	2572971	3284988	1737828	3	5
850	1	1977	0	1	0	1	1	1	2	3	2	2	1	1	2	3	1	2	5	1	2	4	3	4	4	4	5	2	2	2	5	5	4		5	172125	-.4212402	-1685234	-.8313211	2222469	-.8591815	37	6929381	1844772	1605805	3938379	-17538	4.5	2
851	0	1978	1	1	0	1	1	2	1	3	2	3	2	4	4	3	4	2	1	3	2	1	2	3	3	4	4	2	2	2	3	1	0		3	-.0271345	-.4759404	.5233605	-.2190428	-.5165512	.0222034	36	5582788	3991961	1177683	3097885	1345098	2.75	3666667
852	1	1971	1	1	0	1	1	3	1	1	4	4	4	5	5	5	1	0	4	2	4	2	2	4	4	5	4	2	2	2	4	0	4		4	.5282378	-.4758635	1568343	.5422735	161747	.8930615	43	6675143	5319429	127854	4066797	-1686497	3.5	5
853	1	1962	2	1	0	5	1	4	1	5	5	5	4	4	4	2	5	2	2	5	4	1	2	1	1	3	2	2	3	0	1	5	1		2	-1858258	.9397811	.5576662	2189996	-.520829	1659065	52	4315994	371485	2496547	4612973	1067455	1.25	3333333
854	1	1974	1	1	0	2	1	3	1	2	2	2	2	2	2	1	5	1	1	2	2	1	2	2	2	1	3	1	0	0	3	3	0	3	3	-.3022196	-.1330419	-1388662	-.5911366	-.7870053	-.3063033	40	424884	191869	1683126	2347095	1815252	2.25	1666667
855	0	1975	1	1	0	1	1	2	1	2	3	3	1	4	3	4	5	0	1	5	3	2	1	3	5	5	2	2	2	2	2	0	0		3	-.6751037	-.4619507	.1132372	.1797773	-.8524122	.6320847	39	5630778	3483618	.9190488	3412062	1892403	2.25	3666667
856	0	1967	1	1	0	1	1	2	1	1	1	1	1	2	2	2	5	1	1	2	3	4	1	3	5	5	5	1	2	2	5	4	0		5	1607013	-.516403	-1348957	-1665689	-.6813024	-.278385	47	7103717	218301	1502375	2028189	2096231	4.25	2
857	0	1976	0	1	0	2	2	3	1	4	3	4	2	3	3	3	5	0	1	3	3	1	2	3	4	2	2	2	2	2	2	2	3		2	-.9632725	.3932447	-.3360014	.7335383	-.8571131	.4623965	38	5053242	2881918	1911973	4021591	1710503	2	3
858	0	1974	1	1	0	1	1	2	1	3	3	4	2	4	4	3	2	1	2	5	3	1	1	2	3	2	3	1	2	2	2	0	4		3	-.8183116	-.455702	.5633498	.587463	.3878158	.7964811	40	4402138	3863667	.9804367	3502939	-.0895275	2	3666667
859	0	1967	1	1	0	1	1	2	1	1	1	1	1	2	2	2	5	1	1	2	3	4	1	3	5	5	5	1	2	2	5	4	0		5	1607013	-.516403	-1348957	-1665689	-.6813024	-.278385	47	7103717	218301	1502375	2028189	2096231	4.25	2
860	0	1957	1	1	0	1	1	3	1	2	3	4	5	5	5	1	5	2	1	1	1	1	1	3	4	5	5	1	0	0	5	5	4	3	3	.7406738	-.4700181	1299136	.1245413	-.7242467	-.177924	57	7114511	4958049	1322356	394246	1650539	3.5	3666667
861	1	1971	1	1	0	1	1	2	2	3	3	3	2	4	3	3	5	1	1	5	4	2	2	3	5	3	2	2	2	2	2	2	0		2	-.7289618	-.3965584	.0752011	.3728443	-.8804601	1148189	43	5447195	3267764	1141358	3728408	184903	2.25	3333333
862	0	1972	1	1	0	1	2	4	2	1	2	2	4	5	5	4	5	1	1	3	1	2	2	2	5	4	2	1	3	3	4	4	0		1	.0078563	.0603662	1449583	-.6424273	-.7985569	-.0635084	42	6029205	5095607	188584	2231887	1770259	2.5	4666667
863	1	1982	0	1	0	1	1	2	2	2	2	2	2	3	3	2	2	1	2	2	2	2	2	2	2	2	3	1	2	2	3	2	3		3	-.063921	-.4166976	-.4435526	-.6007869	.4787042	-.3015501	32	4402658	2992893	1440721	2511995	-.0494139	2.5	2666667
864	1	1959	1	1	0	4	4	4	2	2	4	4	2	4	4	4	5	0	1	2	2	1	2	3	4	4	1	2	2	2	2	1	5		3	-1213247	2123585	.5826514	1008056	-.8641142	-.0130859	55	5468162	4159874	3765146	364189	1639765	1.75	4
865	0	1971	1	1	1	1	1	3	1	3	3	3	2	3	5	2	4	1	2	3	2	1	2	2	3	2	2	1	2	2	3	3	0		2	-.6409394	-.4572433	.5830226	.2939403	-.1096444	.0940656	43	4663909	3943299	1098343	3418413	.7960342	2	3333333
866	1	1981	1	1	0	1	1	2	1	2	2	3	2	5	5	5	3	1	2	5	1	2	1	5	5	3	5	1	2	2	2	4	2		3	.3674451	-.4930831	152008	-.3820269	.2145063	-.0117391	33	6301312	5212824	1187344	3000624	.5691124	3.5	5
867	0	1961	1	1	0	2	2	2	2	2	3	2	1	4	4	2	1	1	2	2	1	2	3	2	4	2	2	1	2	2	2	5	4		3	-.6711862	.4315114	.4349499	-.0411584	.7280535	-.6838596	53	4338586	400333	2095623	2865587	-.500042	2	3333333
868	1	1979	1	1	0	1	1	4	3	3	3	3	3	5	5	5	3	1	3	3	3	1	3	1	4	2	3	2	2	2	2	5	0		2	-.9111847	-.3390073	1555464	.4356893	.5512516	.645725	35	4586411	4954987	1411147	3420417	-.2884534	1.75	5
869	1	1975	0	1	0	1	1	3	4	5	4	4	4	4	4	2	5	1	1	2	3	1	2	1	4	3	3	2	2	2	2	1	5			-1150365	-.2310828	.5216051	131206	-.8716105	.7311411	39	5199045	3596941	1433702	5245352	1563392	1.75	3333333
870	0	1968	1	1	0	3	2	2	2	2	3	3	2	4	4	2	5	1	2	4	3	1	1	3	3	3	3	2	2	2	2	5	4			-.6622171	.7656604	.48041	.2752671	-.4190628	.5774132	46	5180836	3947081	2519834	295825	1306194	2.25	3333333
871	0	1987	1	1	0	1	2	3	2	3	4	5	5	3	4	4	4	1	1	2	4	2	3	3	4	4	5	1	3	3	4	1	0		4	.3846519	.1136515	.2495583	102863	-.5274059	1085657	27	7002481	357203	1903981	4983719	1173369	3.5	3666667
872	1	1981	0	1	0	1	1	3	1	1	2	3	1	4	4	2	5	1	1	5	3	3	3	5	5	3	5	2	2	2	5	0	3		4	1507151	-.5050803	.4704093	-.7201681	-.7197276	.4576261	33	7445173	4043196	1382716	2842952	2122189	4.5	3333333
873	0	1968	1	1	0	1	1	1	4	4	4	4	4	5	5	4	5	1	1	5	5	1	2	1	4	1	3	2	3	3	1	1	0		2	-1518223	-.2508845	1564679	1378496	-.970036	2032747	46	4586436	4603381	1439487	4333551	1589371	1.5	4666667
874	0	1977	1	1	0	3	3	3	3	3	3	3	3	3	3	3	3	2	3	3	3	1	3	1	3	3	3	2	2	2	2	1	0		3	-.936616	1336237	-.3554893	.4681649	.5548291	.4622807	37	465516	2969151	3108721	3304307	-.2012621	1.75	3
875	1	1983	0	1	0	2	2	3	2	2	3	2	1	5	5	4	2	0	3	1	1	2	2	4	3	4	3	0	0	0	3	0	4			.1574549	.417183	1431628	-.1521753	.9533851	-.8335949	31	5748601	5265683	2310181	3101317	-.5854173	3	4666667
876	0	1980	0	1	0	2	2	4	2	2	3	3	1	1	1	1	4	2	1	3	1	3	2	4	4	3	3	2	2	2	4	2	4			.5740188	.4467801	-2281098	-.160549	-.42992	-.7116464	34	6239267	1042905	2175663	4001771	1634422	3.5	1
877	0	1963	1	1	1	1	1	1	1	2	2	2	1	5	5	2	2	1	2	2	1	2	4	1	3	4	2	2	2	2	2	5	0			-.7281415	-.4825478	1322407	-.4573108	.4466444	-.6291696	51	4171665	4988221	111856	2092067	-.1217846	1.75	4
878	0	1979	0	1	0	2	1	3	2	3	3	4	3	4	4	4	5	2	1	3	3	1	2	2	2	2	3	1	0	0	2	3	5	4		-.8750628	-.0507507	.6158234	.6014727	-.8655137	.6580421	35	4635492	3947925	1729546	342264	1625389	2	4
879	1	1981	0	1	0	1	1	4	2	3	3	3	1	4	4	2	2	2	2	1	2	2	3	3	4	2	4	1	2	2	3	5	5		3	.1377645	-.3966956	.4571264	.1256654	.5087432	-.4558989	33	5421779	3957112	1386012	3869275	-.0788019	3	3333333
880	1	1981	0	1	0	2	2	4	1	3	2	2	1	5	4	4	4	2	1	2	2	3	3	4	4	4	4	2	2	2	4	4	4			.8444301	.3386006	.9467083	-.5232174	-.4557255	-.3492022	33	6778079	4625328	2312007	2784633	1430433	3.75	4333333
881	1	1966	2	1	0	1	1	2	1	3	3	4	2	4	4	3	5	0	1	3	2	1	2	1	3	1	3	1	3	3	2	1	4	4	3	-.9834833	-.4450599	.5455382	.5496883	-.843138	.1703756	48	4227312	3841283	1120904	3382618	1656026	1.75	3666667
882	1	1966	2	1	0	1	1	2	1	3	3	4	2	4	4	3	5	0	1	3	2	1	2	1	3	1	3	1	3	3	2	1	4	4	3	-.9834833	-.4450599	.5455382	.5496883	-.843138	.1703756	48	4227312	3841283	1120904	3382618	1656026	1.75	3666667
883	1	1984	0	1	0	2	2	2	2	2	2	4	2	4	4	3	4	1	1	2	2	2	3	5	4	4	4	2	2	2	4	3	1		3	.7445694	.4150186	.5084541	-.2421962	-.4628423	-.2066208	30	6934352	417236	2346798	3408383	1402202	3.75	3666667
884	1	1976	0	1	0	2	3	4	1	2	2	3	2	4	4	2	5	1	1	4	3	2	3	2	3	4	3	2	2	2	2	3	0		3	-.5616331	.8457256	.4689279	-.1419797	-.8604863	.5378171	38	5206306	3944269	252821	2160032	1795697	2.25	3333333
885	1	1975	1	1	0	1	1	2	1	2	2	2	3	3	3	2	3	0	1	1	2	2	3	5	5	4	5	1	0	0	5	1	3		3	1404371	-.4939168	-.4469986	-.8625998	-.1375739	-.3845151	39	723995	3140077	1403359	3397557	1009435	4.25	2666667
886	0	1986	0	1	0	2	2	3	4	3	3	3	2	2	2	3	4	2	2	3	3	2	4	2	3	3	3	2	2	2	3	0	0			-.2832456	.5725027	-1242426	.252295	-.0964314	.2733395	28	533636	1954259	2447064	3923835	.9031073	2.5	2333333
887	0	1964	1	1	1	1	1	2	1	2	2	2	1	4	4	2	5	1	1	2	1	3	1	4	4	4	3	2	2	2	4	4	0		4	.6964762	-.4877878	.4316595	-.7467286	-.7092718	-.7238437	50	6426802	4073088	135382	2839297	194076	3.5	3333333
888	1	1982	0	1	0	2	2	3	2	2	2	2	2	2	2	2	3	2	2	2	2	2	2	4	5	2	4	2	2	2	5	0	4			1061979	.4097047	-1344326	-.7781451	.2829554	-.4460863	32	6497856	2105441	2365438	3196569	.5954547	3.75	2
889	1	1972	0	1	0	2	2	4	2	4	4	4	4	2	1	1	5	1	1	4	2	1	2	1	1	2	1	2	2	2	2	1	0		3	-1529295	.4871282	-1823461	1179817	-.8807329	.5122148	42	3881552	1118238	1960853	4432239	1670943	1.25	1333333
890	1	1972	1	1	0	3	3	4	4	4	4	4	3	2	2	2	3	1	2	5	3	1	3	2	3	2	1	2	2	2	2	1	3		2	-1387519	1435294	-1268064	1281311	.0819764	.8642921	42	4542944	1740045	3006835	4680037	.3990736	1.5	2
891	1	1974	1	1	0	3	3	5	5	5	5	5	5	3	2	4	4	1	1	1	1	1	4	4	4	1	4	1	2	2	3	0	4			-.2958314	1522454	-.7766718	1771878	-.498523	-.1522216	40	6434621	2389106	3477325	6524854	1181334	3	3
892	1	1975	0	1	0	1	1	2	1	2	2	2	1	2	2	2	5	2	1	3	3	1	3	3	3	3	3	2	2	2	1	3	0		2	-.8345467	-.4679909	-1312593	-.487443	-.8404778	.131186	39	4314802	196094	1068077	260999	1852526	2	2
893	1	1973	1	1	0	1	1	4	1	1	1	1	2	2	2	2	4	2	1	4	4	2	3	3	3	4	3	2	2	2	3	4	0		2	.1438111	-.5101104	-1317162	-1345311	-.5490034	.6300111	41	5118487	2036076	1248009	1545736	1520746	2.75	2
894	1	1981	0	1	0	1	3	3	4	3	4	2	2	5	5	2	5	1	1	3	2	2	3	2	2	4	3	0	1	0	2	1	4			-.6911903	.7276337	1364673	.6079175	-.8392921	.1807784	33	5335072	4765965	254645	3675065	1736602	2.25	4
895	1	1981	1	1	0	2	2	4	1	2	2	2	1	5	5	4	5	0	1	2	2	2	3	4	3	2	4	1	0	0	4	3	5		4	.6757665	.3324201	1441592	-.6156491	-.7439807	-.3076471	33	6123636	5162854	2396785	2176305	1830794	3.5	4666667
896	0	1967	1	1	0	1	1	2	1	1	1	1	1	2	2	2	5	1	1	2	3	4	1	3	5	5	5	1	2	2	5	4	0		5	1607013	-.516403	-1348957	-1665689	-.6813024	-.278385	47	7103717	218301	1502375	2028189	2096231	4.25	2
897	1	1987	1	1	0	1	1	4	1	2	2	2	2	2	2	2	2	1	4	2	1	3	2	3	4	3	4	2	3	3	4	2	0		4	.8603967	-.4821681	-1350931	-.824864	1451467	-.8261753	27	5823598	2172134	1329791	3166103	-.8814886	3.5	2
898	1	1967	1	1	0	2	2	3	4	4	3	4	1	4	4	3	5	1	2	4	3	2	4	2	2	2	3	2	2	2	2	5	5			-.7106772	.5760064	.5502481	.7463225	-.4084633	.5146634	47	4966389	3803166	2465614	3885105	129053	2.25	3666667
899	1	1969	0	1	0	3	3	5	2	2	2	2	1	4	4	4	4	2	2	2	2	3	3	3	3	3	3	0	0	0	3	1	4			.1974199	1237109	.5429498	-.5084935	-.0595567	-.4012869	45	5695843	4231452	3316453	2134955	.898926	3	4
900	1	1972	1	1	0	2	2	2	1	2	2	2	1	3	3	2	4	2	1	2	2	2	2	2	2	3	2	2	2	2	2	1	3		2	-.6549922	.3588239	-.4496921	-.4676516	-.5430568	-.3783634	42	4264947	3024401	2093096	2074362	1334477	2	2666667
901	0	1966	1	1	0	1	2	2	1	2	2	2	2	4	4	4	3	2	1	4	3	2	1	3	4	3	3	2	2	2	2	0	3		3	-.3352399	.0038951	.5843178	-.4306101	-.3009132	.5043092	48	5138302	4058311	1656562	2278301	.9350508	2.5	4
902	1	1972	1	1	0	2	2	4	2	2	4	3	2	2	2	2	3	1	2	2	2	2	2	3	3	3	3	2	2	2	4	3	5			.1771625	.4531381	-1311624	.3834873	.2370466	-.2635143	42	5706471	2058481	2190933	4189164	.4451011	3	2
903	0	1985	0	1	0	1	2	3	4	3	3	5	1	4	3	2	3	2	1	3	2	1	1	2	2	4	4	2	2	2	2	1	5		3	-.6600406	.2502222	-.018062	.7122474	-.269671	-.0455176	29	4970996	3300432	1893669	4267013	.8480296	2.25	3
904	1	1980	1	1	0	2	2	4	2	3	3	3	4	4	4	4	4	0	2	4	4	3	2	3	4	4	4	2	2	2	4	3	3		4	.5287511	.4150882	.6192876	.2503214	-.1006242	1166091	34	686524	4034162	2360303	3605954	.8650355	3.5	4
905	1	1971	0	1	0	1	1	4	1	3	4	4	2	4	4	4	4	1	2	5	3	2	3	4	2	1	2	1	1	1	2	1	3	3	3	-.6641952	-.4427512	.6344088	.9633018	-.1405284	.8676117	43	4854367	3937833	1136292	4101699	.8189437	2.5	4
906	1	1980	1	1	0	1	2	4	1	1	2	1	1	2	2	2	2	1	1	2	2	3	3	3	5	4	4	1	0	0	3	2	4	3	5	.517782	.0044722	-1352418	-1068819	.081988	-.5751694	34	5728918	2161228	1702109	2396637	.6542888	3.25	2
907	0	1970	1	1	0	1	1	2	1	2	2	2	2	4	4	3	5	1	1	2	2	4	1	4	4	2	4	1	3	3	4	4	0		4	1058483	-.49648	.5047575	-.7644826	-.7124104	-.2407206	44	6535229	4103857	1583608	2665334	1914522	4	3666667
908	1	1973	1	1	0	2	2	4	1	1	1	2	1	2	2	2	4	2	2	3	2	2	3	4	4	4	3	1	2	2	3	2	4		3	.2940742	.3347311	-1354784	-1194756	-.0458144	-.4261642	41	5665652	2200073	2090646	2014571	1062977	3	2
909	1	1970	1	1	0	3	2	5	2	2	4	4	1	4	4	5	4	0	1	2	2	1	2	3	4	2	2	2	0	2	2	5	5		3	-.9601061	.7962613	.6468602	.8708374	-.5606844	-.1379	44	4969274	4172964	246182	38135	123176	2	4333333
910	1	1976	1	1	0	1	2	3	2	2	3	4	3	3	3	3	5	0	1	5	5	2	3	5	3	4	3	1	3	3	3	5	0	1	5	.0450974	.0905316	-.3063618	.3615114	-.8554086	1567519	38	6401412	2968837	179655	3818387	1851926	3.25	3
911	0	1972	1	1	0	1	1	5	1	4	4	4	1	4	4	4	5	1	1	3	3	1	2	3	3	2	3	2	2	2	2	0	0		3	-.8221911	-.430565	.6262131	1087301	-.8386213	.4601755	42	504144	3888062	1071892	4495045	1680772	2.25	4
912	0	1960	1	1	0	1	1	5	1	3	2	5	1	4	4	2	5	1	1	5	1	1	3	2	3	1	3	1	1	0	2	2	0	2	2	-.7921803	-.4517815	.4753638	.301251	-.8235512	-.0413945	54	4426383	3798316	1028589	3211996	1838454	2	3333333
913	1	1981	0	1	0	1	1	3	1	1	2	1	1	1	1	1	5	1	1	2	1	3	1	3	4	1	5	1	1	0	5	2	5	1	5	1383559	-.4867475	-2307868	-132499	-.6448551	-1010435	33	6021799	1069615	1488852	25616	2121117	4	1
914	1	1976	1	1	0	3	1	5	1	3	4	2	3	3	3	3	2	1	1	3	1	3	3	3	3	5	3	0	0	0	3	0	5			.0346983	.223894	-.3645453	.363928	.0521561	-.2401049	38	5890104	3125023	1902219	392833	.5352154	3	3
915	0	1976	1	1	0	1	1	4	1	2	4	4	1	5	5	3	4	1	1	5	4	1	1	3	4	4	3	1	3	0	3	3	0	5	3	-.4597275	-.4568244	1469958	.8390702	-.5905327	1145087	38	573143	4888707	.9575077	3857978	134064	2.5	4333333
916	1	1963	1	1	0	3	3	4	2	2	4	3	1	4	4	2	5	2	1	1	1	2	1	2	3	2	3	1	0	0	2	0	5			-.6709403	1287581	.4445336	.5967531	-.7896199	-.7242291	51	4973604	400982	3111308	3354265	1712288	2.25	3333333
917	0	1979	1	1	0	1	1	1	1	1	2	2	1	3	3	4	1	1	4	1	1	4	3	5	5	4	5	2	2	2	5	2	0		5	1910866	-.5024455	-.3640049	-1125054	1796786	-1149321	35	7271013	3488321	1508927	3155643	-1267755	4.75	3333333
918	1	1970	1	1	0	2	2	2	1	2	2	2	1	3	3	4	4	2	2	1	1	1	1	3	2	3	2	2	2	2	3	0	3			-.3191579	.3586704	-.3535599	-.5608669	-.051809	-.9395793	44	4695428	3242973	2145123	2395671	.7998113	2.25	3333333
919	1	1972	1	1	0	2	3	3	2	3	4	4	1	3	3	3	4	2	2	3	2	2	3	3	2	3	3	2	2	2	2	1	5		3	-.58749	.9604698	-.3538461	.9320157	-.0931058	-.0763276	42	5209714	3017568	2601101	4222378	.8292819	2.5	3
920	1	1985	0	1	0	1	1	3	1	2	3	3	2	5	5	3	2	1	1	3	2	3	3	4	3	3	3	2	2	2	4	2	3		3	.5704098	-.4804171	1416502	-.0167257	.0603882	.0595752	29	6045247	5064547	1332474	3229193	.4800025	3.5	4333333
921	0	1975	1	1	0	2	2	3	2	2	2	4	2	4	4	4	4	1	2	3	3	2	2	2	3	2	2	2	2	2	2	2	5			-.7587901	.4237644	.5880235	.0635723	-.1464716	.3979952	39	459492	4069659	2242425	2554639	.7423941	2	4
922	1	1972	1	1	0	1	1	2	1	2	2	4	4	4	4	2	5	0	1	4	4	3	2	5	5	4	3	2	2	2	4	5	0		4	.6670953	-.4905868	.5035532	-.1815332	-.8024796	1163258	42	7179277	3971214	1316734	3429786	1859556	3.75	3333333
923	1	1971	1	1	0	2	2	3	2	2	2	2	2	5	5	4	4	1	4	1	2	2	2	4	4	4	3	2	2	2	4	0	5			.5430393	.3950642	1435168	-.5803876	.8476146	-.4028564	43	6460522	525898	2455528	2718002	-.1931364	3.25	4666667
924	1	1974	1	1	0	2	2	2	1	2	2	3	3	4	4	4	4	1	1	4	3	1	2	2	3	4	2	1	3	3	2	5	0		3	-.9318303	.3522877	.5947443	-.0931006	-.6182056	.7073938	40	4727169	4053506	1955046	2241198	1254479	1.75	4
925	0	1986	0	0	0	2	2	3	2	2	2	2	2	3	3	2	3	1	3	2	2	2	3	3	4	3	4	1	1	0	4	0	5	2	4	.6025281	.4069666	-.4544777	-.6588437	.6879202	-.3729014	28	5962495	3096107	2347292	2831685	-.0010431	3.25	2666667
926	1	1974	2	1	0	1	1	4	1	1	2	2	3	4	4	4	1	1	3	5	3	3	3	3	5	4	3	2	2	2	4	1	3		3	.59937	-.510393	.5864164	-.7284635	1173766	.6796634	40	6071351	4185546	1215529	2379695	-.843435	3.25	4
927	0	1969	1	1	0	2	2	4	1	3	3	4	2	4	3	2	2	1	2	3	2	2	2	3	4	4	3	2	2	2	4	2	3			.1863592	.3754121	-.0264674	.3893186	.4889331	-.022644	45	6082482	3456698	1980943	396015	-.0324166	3	3
928	1	1968	1	1	0	1	1	2	1	1	1	2	2	2	2	4	4	1	1	4	1	2	1	4	4	4	5	2	2	2	5	3	4		3	1367052	-.5059922	-123533	-1435375	-.4106874	-.5010557	46	6698077	2293815	1336226	2342545	1666147	4	2666667
929	1	1982	1	1	0	1	2	4	1	4	4	3	1	2	2	3	5	1	2	1	1	2	3	4	5	4	3	1	1	0	3	0	3	1	3	-.053617	.0714734	-1260658	.6214218	-.2802265	-.8396417	32	6397308	2060482	1550902	5241758	1334852	3	2333333
930	0	1979	1	1	0	1	1	3	1	4	4	5	3	5	4	3	5	2	1	4	4	1	3	1	4	2	1	2	2	2	1	3	1		1	-1928829	-.422442	.9966966	1561069	-.9534171	1381948	35	4160963	411794	.8820472	4375791	1506047	1	4
931	1	1976	1	1	0	2	2	3	1	2	2	3	2	3	4	4	4	2	1	3	3	2	3	2	2	2	2	1	0	0	1	2	3	5	5	-1064205	.3592573	.1931582	-.1123336	-.6075866	.3839915	38	3954835	3629758	2093195	2036051	125062	1.75	3666667
932	1	1967	1	1	0	2	1	3	1	1	2	4	1	5	4	3	4	0	1	3	2	2	1	4	4	2	4	2	2	2	2	2	4		4	-.0226007	-.1439912	.9056424	-.2695367	-.5156208	-.1055693	47	5430034	4591811	1655858	2539974	1383938	3	4
933	1	1980	0	1	0	3	2	3	3	3	4	3	2	3	4	2	3	1	2	2	3	1	3	2	3	3	2	2	2	2	2	3	4		3	-1078663	.8575405	.0923442	.8539375	.1230114	.2858847	34	46611	3446665	2561002	3963562	.2858598	1.75	3
934	1	1985	0	1	0	1	1	3	1	3	4	2	5	4	4	5	5	1	1	5	5	2	3	4	4	3	3	2	3	3	3	1	0	3	3	-.1317057	-.4716283	.7182852	.5563995	-.8847028	1959655	29	6279635	3948936	1233202	3877749	1746084	3	4333333
935	0	1986	1	1	1	1	1	1	1	1	1	1	1	2	2	2	1	1	1	1	1	1	1	1	1	1	1	1	1	1	1	5	0	1	1	-1274706	-.4815613	-1370896	-1240757	.2626999	-1044709	28	2046087	2065564	1154147	1009845	-.0728216	1	2
936	0	1977	1	1	0	1	1	1	1	3	4	4	1	2	2	2	5	0	1	4	1	1	1	1	4	2	2	1	3	3	2	2	0	2	3	-1242171	-.412274	-1290051	.8909004	-.8217919	-.2335394	37	4270793	1805369	.8062181	4441751	1831375	1.5	2
937	1	1978	1	1	0	3	3	4	2	2	3	4	2	5	4	4	4	0	1	5	4	1	2	3	4	3	5	1	2	2	2	0	4		3	-.3429451	125568	100672	.5217165	-.6026357	1144495	36	5853182	4485502	3010132	3024352	1351935	2.75	4333333
938	1	1978	1	1	0	3	3	4	2	2	3	4	2	5	4	4	4	0	1	5	4	1	2	3	4	3	5	1	2	2	2	0	4		3	-.3429451	125568	100672	.5217165	-.6026357	1144495	36	5853182	4485502	3010132	3024352	1351935	2.75	4333333
939	1	1970	1	1	0	1	1	3	1	1	2	2	1	1	1	2	3	2	1	2	2	2	1	4	5	4	4	2	2	2	4	0	0			.7724891	-.4785664	-2231486	-.9803832	-.1592791	-.60426	44	61403	1190161	1171221	3127084	1139474	3.5	1333333
940	1	1964	1	1	0	2	2	4	2	2	2	3	2	2	2	2	4	0	1	3	2	3	2	4	5	5	4	1	1	0	4	0	3	1	4	.8307347	.4188999	-1329707	-.5256768	-.4523447	-.2078618	50	703307	2125405	2229498	3475472	1587033	3.75	2
941	1	1966	0	1	0	1	1	1	3	5	4	5	1	2	3	3	2	1	1	5	4	1	2	1	5	3	2	2	2	2	2	3	0		3	-1371785	-.2831385	-.682869	154004	-.0821602	1092018	48	4701739	2211697	.92395	547294	.4539931	1.5	2666667
942	1	1979	0	0	0	1	1	2	2	1	2	2	1	2	2	2	2	1	3	3	2	4	2	4	5	5	3	2	2	2	4	5	0		4	.9686375	-.4265307	-1341737	-.9502348	.9933001	-.4405515	35	6531199	2214733	1363358	3144172	-.2456738	3.75	2
943	1	1979	0	0	1	2	3	5	3	4	5	4	2	4	4	5	3	1	2	2	2	2	2	3	3	2	3	2	2	2	2	0	5		3	-.6935673	1036889	.6657121	1540642	.1699429	.0312203	35	5449696	403668	2771559	5137482	.2437935	2.5	4333333
944	1	1969	0	1	0	1	1	2	1	2	2	2	1	2	2	3	4	2	1	2	2	1	2	2	3	3	3	1	2	2	2	1	3		3	-.6079691	-.4662907	-1273561	-.565644	-.5271921	-.4197348	45	4283638	2064738	1109386	2600094	1363739	2	2333333
945	0	1968	1	1	0	2	2	2	2	2	2	2	1	2	2	3	2	0	3	4	2	2	1	2	4	4	3	2	2	2	2	2	4		3	-.398211	.4205997	-1276811	-.5057552	.8910336	-.1923332	46	483366	2124361	2023183	2690141	-.373104	2.25	2333333
946	1	1978	0	1	0	2	2	2	2	2	2	4	2	3	4	2	3	1	3	2	2	3	3	3	4	4	2	0	0	0	3	3	4			-.0426776	.4237849	.0572317	-.1193487	.6462938	-.2449479	36	5744011	3659846	2228855	3210465	-.0890367	2.75	3
947	1	1979	1	1	0	1	1	2	1	2	1	1	2	1	2	1	2	1	3	1	1	4	1	3	5	5	5	1	2	2	5	1	3		5	1693646	-.505592	-1825918	-1610283	1068641	-1132329	35	6889057	1755339	14374	2720282	-.255864	4.25	1333333
948	1	1975	1	1	0	1	1	2	1	1	2	2	2	4	4	4	2	1	1	2	2	3	2	4	5	4	4	1	1	1	4	3	4	2	4	.9414822	-.5021899	.556456	-.8772017	.0917179	-.28467	39	6512962	4278149	1359153	2585852	.5556332	3.75	4
949	1	1984	1	1	0	2	2	5	4	3	5	4	1	4	4	3	5	0	1	1	1	1	3	1	4	1	1	2	2	2	1	1	4			-1872612	.6226754	.5355117	1506181	-.85504	-.5322031	30	3989727	3826813	2214278	4802029	1579993	1	3666667
950	1	1976	1	1	0	2	3	5	5	4	3	3	1	5	5	2	4	2	1	3	4	1	1	3	4	2	2	2	2	2	2	2	5			-.9488173	112263	1378536	.6702784	-.6190786	.755455	38	522042	4670341	2994348	3814189	1281895	2	4
951	1	1976	2	1	0	1	1	4	1	1	4	4	1	3	3	3	5	1	1	2	1	3	3	5	4	3	3	2	2	2	3	3	4		4	.2925178	-.4409668	-.3671277	.3608822	-.7158698	-.6238109	38	6295556	3199049	1214753	4328622	1886386	3.5	3
952	0	1978	1	1	0	1	1	4	1	5	1	5	1	1	1	1	1	1	5	1	1	2	1	5	5	5	5	1	2	2	5	3	3		5	1421827	-.4579338	-2294739	-.3505442	2233464	-1185576	36	7291735	1133872	1173405	5198223	-1807128	4.25	1
953	1	1982	1	1	0	1	1	4	1	3	4	3	1	1	3	3	1	1	5	1	1	1	3	4	4	1	3	1	0	0	4	1	3		3	.2436492	-.4363909	-1164155	.4183054	2153069	-.9655997	32	5311156	2257324	112415	4946097	-1959443	3	2333333
954	1	1969	0	1	0	1	1	4	2	4	3	3	1	2	3	3	4	0	1	3	2	4	2	3	4	2	3	2	2	2	2	1	3		3	-.1148371	-.3816164	-.747409	.2779661	-.4980486	-.1367901	45	5500776	2480576	1345525	4188287	1489792	3	2666667
955	1	1954	2	1	1	2	1	2	2	2	2	3	1	4	3	4	4	0	1	2	1	3	1	5	5	4	5	2	2	2	3	5	0		4	.8795406	-.0799412	.050979	-.5620337	-.4230389	-.7606084	60	6945204	3738933	1866282	3396646	1530567	4	3666667
956	0	1969	1	1	1	1	1	3	1	2	1	2	4	3	3	3	3	2	1	3	2	3	2	3	4	4	4	1	1	1	4	5	5	1	4	.8264188	-.5067459	-.38314	-1126022	-.2049984	.0716785	45	6220213	312285	1393736	2294954	100918	3.5	3
957	1	1976	1	0	0	3	2	5	3	2	4	5	1	3	3	3	3	2	1	3	4	2	2	2	2	1	2	2	2	2	3	5	5		1	-.6557525	.8629103	-.3265098	106012	-.3056239	.6735857	38	4603742	2968559	2701428	3868349	.8229234	2.25	3
958	0	1974	1	1	1	1	1	1	1	1	1	1	3	1	1	3	5	1	1	3	3	3	1	3	3	3	5	2	2	2	5	4	0		5	1409544	-.5125269	-2165344	-1630998	-.7100306	.1124498	40	6279256	1188094	1563698	1874164	2042806	4	1666667
959	1	1985	2	1	0	2	2	3	2	2	2	3	2	4	4	2	4	0	1	2	2	2	3	3	4	3	3	2	2	2	3	1	3		3	-.032987	.4161968	.4473749	-.3161159	-.51544	-.1893224	29	5638168	4011048	2276843	275552	1349494	2.75	3333333
960	0	1985	0	1	0	1	1	2	2	3	4	4	2	4	4	4	5	0	1	3	3	2	2	2	3	3	3	2	2	2	2	0	0		2	-.7614284	-.3729804	.6257837	.9519296	-.8439305	.5741963	29	5159167	3930269	1255782	4229743	1676537	2.25	4
961	1	1982	0	1	0	1	1	4	4	4	3	4	2	4	4	3	5	2	1	4	2	2	4	2	2	2	3	2	2	2	2	4	5		3	-.7006908	-.2517455	.552137	.6684028	-.8330067	.3309395	32	4892903	3757541	1566949	4136715	1782259	2.25	3666667
962	1	1981	1	1	0	1	1	5	4	5	5	4	1	1	1	1	1	1	1	4	1	1	1	4	4	1	2	0	1	1	1	1	3		1	-1237312	-.1913656	-2223376	1554071	.27864	-.2718641	33	4426042	.6525527	1056879	6536881	.1414867	2	1
963	1	1980	1	1	0	2	1	1	1	2	2	2	2	3	3	2	3	0	1	1	2	3	2	4	3	3	3	2	2	2	3	5	4		3	.3715727	-.146156	-.4507476	-.6757267	-.2000059	-.4679578	34	5547139	3134031	1790252	2658219	.9423077	3.25	2666667
964	0	1981	1	1	0	1	1	1	1	1	1	1	1	5	5	5	5	1	1	5	4	4	3	3	5	5	5	1	3	1	5	3	0	1	5	1546927	-.5443392	152246	-1462913	-.7548795	.7939582	33	7398526	5215672	1526084	1308043	2084841	4.25	5
965	1	1976	0	1	0	1	1	2	2	3	2	3	2	2	2	2	3	1	4	4	2	2	2	4	4	5	5	1	0	0	3	2	4		5	.5758794	-.4091578	-1316843	-.3716749	1128834	-.0601226	38	6413007	2065693	125331	4001112	-.3737145	3.5	2
966	0	1983	0	1	0	1	1	2	1	3	2	2	3	2	4	3	1	2	3	1	1	4	1	3	4	3	3	2	2	2	4	1	4			.7957729	-.4837075	-.294017	-.63177	1269893	-.7468101	31	5931422	327975	141564	3268196	-.9309078	3.5	3
967	0	1971	0	1	0	1	1	3	1	1	1	1	1	2	3	3	1	1	5	3	2	4	3	5	5	5	5	2	2	2	5	3	4		5	2024951	-.5284889	-.811177	-1710611	2207309	-.592965	43	7323608	2964294	1453397	2422315	-1604988	4.75	2666667
968	0	1970	1	1	1	1	1	3	1	4	3	2	1	2	2	3	5	0	1	3	2	1	2	3	4	2	1	1	2	2	2	5	0		1	-1035115	-.4395815	-1245744	.20362	-.8270181	-.128855	44	4513536	1871175	.9620273	3904682	1834358	1.75	2333333
969	0	1983	1	1	0	2	1	4	1	2	2	3	1	4	4	4	4	1	2	2	2	3	2	4	4	4	4	2	2	2	2	3	5		3	.202381	-.1453483	.561946	-.3963965	-.0474939	-.3376328	31	5978023	4264537	1709142	2843814	.9041235	3.25	4
970	1	1968	0	1	0	2	2	4	2	4	3	3	2	2	3	3	2	1	2	4	2	3	2	4	4	3	4	2	2	2	2	0	5			.0602814	.4424858	-.749337	.3342715	.4771701	.0870044	46	5941308	2567755	2128135	4249333	.1283104	3.25	2666667
971	1	1974	0	1	0	1	2	2	2	3	3	4	2	4	4	3	4	1	1	4	3	2	2	2	2	2	3	2	2	2	2	0	0		2	-.6854897	.1052463	.5555159	.5811636	-.5838698	.653226	40	4713812	3852507	1793166	3401347	1276895	2.25	3666667
972	0	1977	1	1	0	2	1	2	1	3	3	3	1	5	5	4	4	1	1	3	2	2	2	3	3	3	2	1	0	0	3	0	3	2	3	-.344036	-.1283458	1476317	.2894094	-.5357888	.0160533	37	5342372	5037152	158899	3189792	1313801	2.5	4666667
973	0	1975	1	1	0	1	1	1	3	3	3	2	2	4	4	3	5	1	1	4	2	2	2	3	3	3	4	2	3	3	3	0	0		4	.0909921	-.342717	.533807	-.0196902	-.7873452	.2145381	39	5819771	3884525	151165	3543759	1910466	3	3666667
974	0	1980	1	1	0	1	1	3	1	2	3	2	1	4	5	4	5	1	1	1	1	4	3	2	4	5	5	2	2	2	4	0	0		3	.9245326	-.4791406	1050707	-.3698712	-.6863447	-.8065808	34	6781017	4763174	1453026	3109215	1869575	3.75	4333333
975	1	1987	0	1	0	1	1	4	1	1	3	3	1	3	3	3	5	0	1	5	2	1	1	3	3	3	3	2	2	2	2	2	0		3	-.6034631	-.4608428	-.3532911	-.0224059	-.8264298	.2130747	27	4802659	3022683	.9952112	2959155	1918447	2.25	3
976	1	1983	0	1	0	1	1	3	2	4	3	4	1	3	2	2	4	2	1	3	3	3	1	2	3	2	2	2	2	2	2	0	5		3	-.7012744	-.3709881	-.890687	.605291	-.5515514	.2765788	31	4689453	2240368	1254029	4156682	1338085	2.25	2333333
977	1	1976	0	1	0	2	2	4	2	2	3	3	1	2	2	2	3	2	1	3	3	1	2	1	1	2	3	2	2	2	2	4	5			-.9075872	.4473827	-130494	.1947545	-.30157	.1633874	38	3667085	1924629	2103422	283558	.869904	1.75	2
978	1	1960	0	1	0	1	1	1	1	1	1	1	1	2	2	1	1	1	1	1	1	2	1	3	4	1	4	1	1	0	3	0	3	1	3	.4676336	-.4985055	-1435581	-1540493	.3768497	-1155477	54	4546166	2095592	1326109	1778641	.1612962	3	1666667
979	1	1967	1	1	0	2	2	4	1	2	3	5	1	4	2	3	1	2	4	5	2	1	2	3	5	4	3	2	2	2	2	0	4		3	-.6258537	.3847242	-.4584694	.5963923	1586969	.1425594	47	5238662	3023094	1666842	4003086	-1433535	2.25	3
980	0	1972	1	1	0	1	1	3	2	2	2	2	2	4	4	3	4	2	1	4	3	3	3	3	4	5	4	2	2	2	3	4	4		5	.3806251	-.4324497	.528486	-.5852609	-.522122	.4805474	42	6246647	4026799	1389336	268372	1493865	3.25	3666667
981	0	1962	1	1	0	1	1	2	1	2	2	2	1	3	3	1	1	1	4	1	1	2	1	2	1	2	5	1	1	0	1	5	4	1	2	-.2323153	-.4750125	-.5260912	-.6262351	1660146	-1013286	52	3717259	3070283	1315918	2387134	-1522578	2.5	2333333
982	1	1965	1	1	0	1	1	4	1	5	1	2	1	4	4	4	5	0	1	1	1	3	3	4	5	5	5	2	2	2	4	4	4		5	1108612	-.4905604	.5414235	-.8072433	-.6745219	-.9033691	49	7355026	4114622	1430698	3455134	1921597	4	4
983	0	1976	1	1	0	1	1	2	1	3	4	3	1	5	5	4	3	2	2	4	2	1	1	4	2	2	3	2	2	2	2	1	4			-.5618269	-.4515295	1495008	.7262779	.1622645	.2221858	38	4876071	4984955	1101404	3848516	.3596275	2.5	4666667
984	0	1968	1	1	0	1	1	1	2	3	3	2	1	5	5	4	3	1	4	2	1	3	2	5	5	5	3	1	2	2	3	4	3		3	.4714002	-.4136652	144717	-.1047785	1143779	-.6548299	46	6820254	5206192	1371186	4044912	-.5105803	3.5	4666667
985	1	1979	0	1	0	1	1	5	1	4	4	3	4	4	4	4	3	1	1	5	2	1	2	1	3	4	3	1	3	3	1	5	2		1	-1389503	-.4365246	.6329839	1015042	-.3552624	.8229024	35	4471879	3834269	.8569799	4080421	.7771282	1.5	4
986	0	1970	1	1	0	2	1	3	1	1	3	3	2	4	3	4	4	1	1	3	3	1	2	2	3	4	3	2	2	2	3	5	0	1	4	-.4206688	-.1318617	.0977938	.003623	-.558302	.3838347	44	5050436	3596967	1520108	2732364	1281865	2.25	3666667
[truncated: 8 more columns]
